# Supplementary material for: CPNE3 moderates the association between anxiety and working memory
Source: Sci Rep. 2021 Mar 25;11:6891. doi: 10.1038/s41598-021-86263-6 (PMC7994849; doi:10.1038/s41598-021-86263-6)
Supplement: Supplementary file 2 — Supplementary tables. [file 41598_2021_86263_MOESM2_ESM.xlsx]

## Sheet: Table S1_maineffect
GENE	CHR	START	STOP	NSNPS	NPARAM	N	ZSTAT	P
RER1	1	2323214	2336883	25	6	1115	1.6649	0.04797
PEX10	1	2336241	2344010	17	5	1115	1.7183	0.042869
ACOT7	1	6324332	6453826	150	3	1115	1.9784	0.023939
LZIC	1	9982168	10003460	19	2	1115	2.5667	0.0051343
NMNAT1	1	10003486	10045556	47	4	1115	2.2528	0.012137
RBP7	1	10057255	10076078	18	2	1115	2.6003	0.0046566
UBE4B	1	10093041	10241297	110	11	1115	2.7162	0.0033019
PGD	1	10458884	10480565	36	3	1115	1.7954	0.036292
CASZ1	1	10696661	10856733	149	29	1115	1.9442	0.025938
CELA2A	1	15783223	15798586	38	3	1115	1.7894	0.036774
CROCC	1	17248445	17299474	35	2	1115	2.0864	0.018469
ACTL8	1	18081808	18153558	177	21	1115	1.9044	0.028427
PAX7	1	18957500	19075360	193	26	1115	1.8136	0.034872
IFFO2	1	19230774	19282826	115	18	1115	1.7261	0.042162
EMC1	1	19542158	19578053	61	5	1115	1.9737	0.024208
MRTO4	1	19578075	19586622	24	3	1115	2.0774	0.018883
AKR7A2	1	19629202	19638640	14	4	1115	1.6756	0.046911
CAPZB	1	19665267	19812066	447	30	1115	2.1841	0.014478
USP48	1	22004791	22109688	103	5	1115	2.0941	0.018125
CELA3A	1	22328149	22339035	22	4	1115	1.819	0.034452
PAFAH2	1	26286258	26326366	67	3	1115	2.2634	0.011806
EXTL1	1	26348266	26362955	22	4	1115	1.8833	0.029832
FAM110D	1	26485511	26489119	6	2	1115	2.2972	0.010803
CATSPER4	1	26517119	26529033	26	4	1115	1.8846	0.029741
LIN28A	1	26737269	26756219	19	5	1115	1.779	0.037622
RPS6KA1	1	26856249	26901520	59	4	1115	2.5816	0.0049169
NKAIN1	1	31652592	31712734	306	20	1115	1.688	0.045705
ZBTB8A	1	33004772	33071542	34	5	1115	2.2192	0.013237
DLGAP3	1	35331037	35391083	35	8	1115	2.014	0.022003
FAM159A	1	53098961	53133252	45	6	1115	1.8477	0.032321
HSPB11	1	54387234	54411975	19	1	1115	1.7408	0.040855
FAM151A	1	55074850	55089200	24	7	1115	1.8611	0.031362
ALG6	1	63833261	63904233	113	8	1115	3.2762	0.00052607
ITGB3BP	1	63906441	63988944	148	8	1115	3.2403	0.0005971
EFCAB7	1	63989013	64051041	113	8	1115	3.1909	0.00070925
PGM1	1	64058947	64125916	141	23	1115	2.4805	0.0065602
GADD45A	1	68150860	68154021	4	1	1115	2.1463	0.015924
GNG12	1	68167149	68299436	193	17	1115	2.0626	0.019577
BCAR3	1	94027343	94312706	564	18	1115	2.0447	0.020443
GCLM	1	94352590	94375154	38	4	1115	1.6462	0.049861
SLC44A3	1	95285898	95360803	158	20	1115	1.7919	0.036572
TMEM56	1	95582894	95663163	157	15	1115	2.0688	0.019282
TMEM56-RWDD3	1	95583479	95710511	254	20	1115	1.8565	0.031689
MOV10	1	113217048	113243368	47	6	1115	1.8955	0.029013
HIPK1	1	114471819	114520491	31	3	1115	1.6701	0.047454
TBX15	1	119425666	119532179	202	16	1115	2.9808	0.0014375
WARS2	1	119573839	119683404	214	21	1115	2.3434	0.0095535
HSD3B2	1	119957554	119965662	23	3	1115	2.0772	0.018892
TUFT1	1	151512781	151556059	70	11	1115	1.8073	0.035355
SNX27	1	151584454	151671559	92	7	1115	1.8506	0.032114
CELF3	1	151672534	151689290	29	5	1115	1.9321	0.026676
S100A10	1	151955386	151966714	7	1	1115	1.8986	0.028806
S100A12	1	153346184	153348075	1	1	1115	2.3554	0.009252
S100A8	1	153362508	153395054	62	2	1115	2.7546	0.0029385
S100A7A	1	153389000	153395701	10	1	1115	2.2694	0.011623
RAB25	1	156030966	156040295	1	1	1115	2.4168	0.007829
LMNA	1	156052369	156109880	34	4	1115	1.6839	0.046099
RHBG	1	156338980	156355013	49	9	1115	3.039	0.0011867
CD5L	1	157796861	157811634	23	4	1115	1.9595	0.025028
OR10X1	1	158548709	158549689	4	1	1115	1.8202	0.034366
ATP1A2	1	160085520	160113381	59	9	1115	1.8147	0.034782
PVRL4	1	161040781	161059385	20	3	1115	2.5311	0.0056853
FCRLA	1	161676762	161684142	26	6	1115	1.9047	0.028411
FCRLB	1	161691598	161697933	23	5	1115	2.3192	0.010192
UCK2	1	165796732	165880855	115	12	1115	1.685	0.045996
FMO1	1	171217610	171255113	35	7	1115	2.428	0.0075915
VAMP4	1	171669296	171711379	83	6	1115	2.2545	0.012081
SERPINC1	1	173872938	173886516	22	4	1115	1.6501	0.049456
RC3H1	1	173900352	173962210	68	3	1115	1.8847	0.029733
CACYBP	1	174968571	174981163	10	2	1115	2.0849	0.01854
TNN	1	175036994	175117202	224	18	1115	3.017	0.0012765
BRINP2	1	177140058	177251558	111	11	1115	2.1761	0.014773
ZNF648	1	182023705	182030847	6	1	1115	2.6215	0.0043771
GPR25	1	200842083	200843306	2	1	1115	2.2135	0.013432
SHISA4	1	201857797	201861715	5	2	1115	1.8064	0.035425
OPTC	1	203463271	203478077	45	7	1115	1.8698	0.030758
ATP2B4	1	203595915	203713209	174	28	1115	1.9758	0.02409
LAX1	1	203734284	203745500	28	4	1115	1.9103	0.028046
SNRPE	1	203830740	203840280	23	2	1115	2.6536	0.0039816
C1orf116	1	207191866	207208555	6	2	1115	2.4284	0.0075823
PFKFB2	1	207207761	207254368	44	4	1115	2.819	0.0024087
YOD1	1	207217194	207226325	9	2	1115	2.9522	0.0015777
CR2	1	207627645	207663240	45	3	1115	2.5146	0.0059589
HSD11B1	1	209859525	209908295	72	7	1115	2.2753	0.011443
NEK2	1	211831598	211848972	26	4	1115	1.7243	0.042324
EPRS	1	220141940	220220000	270	15	1115	2.1841	0.014479
IARS2	1	220267455	220321383	81	11	1115	1.7613	0.03909
ITPKB	1	226819391	226927028	185	19	1115	2.5151	0.0059503
PSEN2	1	227057885	227083804	89	9	1115	1.8809	0.029995
MRPL55	1	228294380	228297037	2	1	1115	2.66	0.0039065
AGT	1	230838269	230850336	42	7	1115	2.4103	0.0079698
TTC13	1	231041987	231114618	147	6	1115	1.8161	0.034674
ARV1	1	231114823	231136479	46	4	1115	1.6791	0.046562
FAM89A	1	231154704	231175995	63	7	1115	1.6987	0.044684
LOC149373	1	231319845	231323373	8	2	1115	2.0727	0.019102
IRF2BP2	1	234740015	234745271	4	1	1115	2.6291	0.0042811
GNG4	1	235710985	235814054	245	21	1115	1.7758	0.037879
LGALS8	1	236681514	236716281	186	4	1115	1.8891	0.029442
HEATR1	1	236712305	236767841	228	8	1115	1.7241	0.042343
ACTN2	1	236849754	236927931	193	23	1115	1.841	0.032814
RGS7	1	240938817	241520505	1162	123	1115	2.5939	0.0047444
ADSS	1	244571794	244615436	63	7	1115	1.9267	0.027008
ASAP2	2	9346894	9545812	318	13	1115	3.248	0.00058103
ITGB1BP1	2	9545810	9563698	8	2	1115	2.5345	0.0056307
C2orf48	2	10281509	10351856	214	19	1115	1.8181	0.034527
LPIN1	2	11817705	11967535	216	20	1115	1.8368	0.03312
DNMT3A	2	25451421	25565459	105	15	1115	1.9385	0.026279
DTNB	2	25600067	25896516	254	22	1115	3.0395	0.001185
C2orf70	2	26785427	26802395	28	4	1115	1.9756	0.024099
CCDC121	2	27848408	27851898	2	1	1115	2.0046	0.022502
GPN1	2	27851515	27873713	26	3	1115	2.4749	0.0066639
SUPT7L	2	27873679	27886707	7	2	1115	2.4785	0.0065977
SLC4A1AP	2	27886338	27917847	10	2	1115	1.8266	0.03388
WDR43	2	29117533	29171080	125	4	1115	2.001	0.022699
PPM1B	2	44395984	44471570	103	7	1115	2.1802	0.01462
PRKCE	2	45878454	46415129	1164	160	1115	2.8173	0.0024217
CRIPT	2	46844325	46852881	11	2	1115	1.7327	0.041575
FBXO11	2	48034059	48133524	17	3	1115	1.6769	0.046779
GTF2A1L	2	48844937	49003645	348	29	1115	1.6988	0.044678
VRK2	2	58273777	58387055	96	13	1115	2.4888	0.0064089
PLEK	2	68592322	68624585	108	5	1115	1.9913	0.023224
GFPT1	2	69546901	69614386	104	4	1115	1.6793	0.046543
ADD2	2	70888334	70995375	244	15	1115	1.834	0.033326
ALMS1	2	73612886	73837047	132	2	1115	1.8924	0.029216
TPRKB	2	73955744	73964765	11	1	1115	2.0875	0.018422
DUSP11	2	73989325	74007284	7	1	1115	1.9677	0.024549
C2orf78	2	74011316	74044274	6	1	1115	2.2258	0.013012
CHMP3	2	86730553	86790620	65	2	1115	1.646	0.049882
RNF103	2	86830516	86851000	13	3	1115	1.6882	0.045689
MGAT4A	2	99235569	99347589	133	17	1115	1.8765	0.030295
IL1RL1	2	102927962	102968497	131	6	1115	1.7398	0.040946
IL18RAP	2	103035254	103069025	94	6	1115	1.8785	0.030155
SLC9A2	2	103236166	103327809	135	15	1115	1.6828	0.04621
C2orf49	2	105953714	105976514	29	4	1115	1.7728	0.038133
ACOXL	2	111490150	111875799	727	54	1115	1.8929	0.029189
BCL2L11	2	111878491	111926022	58	6	1115	2.7655	0.002842
LOC101927260	2	112003803	112006256	6	2	1115	1.895	0.029047
TFCP2L1	2	121974163	122042778	105	14	1115	2.5137	0.0059743
TSN	2	122513121	122525429	9	3	1115	2.1624	0.015293
CYP27C1	2	127941412	127977654	69	7	1115	1.7678	0.038547
CXCR4	2	136871919	136875725	1	1	1115	2.5579	0.005265
ERMN	2	158175125	158184146	3	1	1115	2.3666	0.0089765
SLC25A12	2	172639915	172750816	154	10	1115	1.6938	0.045153
HAT1	2	172778935	172848600	92	8	1115	2.2833	0.011206
METAP1D	2	172864804	172947158	167	14	1115	2.5823	0.0049076
SP3	2	174771187	174830430	34	2	1115	2.4961	0.0062777
HOXD8	2	176994422	176997423	4	1	1115	1.7415	0.040801
PDE1A	2	183004762	183387572	748	48	1115	3.0427	0.0011722
PMS1	2	190648710	190742355	67	6	1115	2.4203	0.0077542
COQ10B	2	198318231	198339851	15	2	1115	2.1995	0.013921
HSPE1-MOB4	2	198364721	198418423	45	4	1115	1.9293	0.026845
MOB4	2	198380295	198418423	31	3	1115	2.1164	0.017155
BOLL	2	198591603	198651036	51	4	1115	1.8739	0.030469
KIAA2012	2	202937978	203061886	224	19	1115	1.8724	0.030573
NRP2	2	206547184	206662857	130	25	1115	1.8394	0.032929
EEF1B2	2	207024318	207027653	3	1	1115	1.9706	0.024384
METTL21A	2	208473839	208490652	4	2	1115	1.9993	0.02279
ACADL	2	211052632	211090215	9	2	1115	1.7055	0.044052
MYL1	2	211154868	211179895	26	1	1115	2.0344	0.020956
RUFY4	2	218899657	218955304	110	11	1115	1.9804	0.02383
STK36	2	219536749	219567440	27	3	1115	1.6712	0.047344
CUL3	2	225334867	225450114	214	8	1115	1.7815	0.037418
ECEL1	2	233344537	233352532	13	4	1115	2.0512	0.020122
NEU2	2	233897382	233899767	5	1	1115	1.8342	0.033308
GPC1	2	241375115	241407495	52	8	1115	2.8295	0.0023311
AQP12B	2	241615835	241622317	4	1	1115	1.9629	0.024829
RTP5	2	242811886	242815482	17	3	1115	2.0712	0.01917
SUMF1	3	4402829	4508966	165	20	1115	1.8972	0.028902
EDEM1	3	5229359	5261650	29	4	1115	1.983	0.023683
ATP2B2	3	10365707	10733131	763	89	1115	1.8068	0.035395
SLC6A1	3	11034420	11080935	117	21	1115	1.7446	0.040524
FBLN2	3	13573824	13679922	200	31	1115	2.4792	0.0065837
RBSN	3	15111580	15140662	55	3	1115	2.112	0.017343
EAF1	3	15469064	15484120	14	3	1115	1.6502	0.049448
ULK4	3	41288090	42056080	1867	55	1115	1.6791	0.046565
HIGD1A	3	42824400	42846027	21	3	1115	2.4945	0.0063064
LIMD1	3	45636323	45722755	172	16	1115	2.1289	0.01663
SLC6A20	3	45796941	45838039	44	11	1115	2.0655	0.019438
LZTFL1	3	45864808	45957216	82	5	1115	2.5032	0.0061542
CCR9	3	45927996	45944667	20	2	1115	2.3453	0.0095048
XCR1	3	46062291	46068979	14	2	1115	1.8334	0.033374
RFT1	3	53122499	53164480	85	5	1115	2.0177	0.021811
PRKCD	3	53195223	53226733	37	3	1115	2.3989	0.0082211
IL17RD	3	57124010	57204345	141	9	1115	2.2804	0.011291
CGGBP1	3	88101100	88199016	175	3	1115	1.7726	0.038148
ZNF654	3	88108394	88193814	157	3	1115	1.7716	0.038227
C3orf38	3	88198875	88207115	11	1	1115	1.6956	0.044984
PLCXD2	3	111393523	111565294	352	27	1115	1.8057	0.03548
ABHD10	3	111697723	111712215	44	4	1115	2.0362	0.020867
TAGLN3	3	111717586	111732735	63	11	1115	1.9073	0.028242
ZNF80	3	113953370	113956425	8	2	1115	2.2891	0.011036
ZBTB20	3	114033348	114866132	437	61	1115	2.0842	0.018573
C3orf30	3	118864997	118879674	52	11	1115	1.9062	0.028311
FBXO40	3	121312170	121349139	74	12	1115	1.9585	0.025085
CD86	3	121774209	121839990	43	6	1115	2.0376	0.020795
CHST2	3	142838618	142842856	6	2	1115	2.2798	0.01131
LRRC34	3	169511216	169530574	20	3	1115	1.7054	0.044062
LRRIQ4	3	169530658	169555561	37	4	1115	1.7397	0.040953
TBL1XR1	3	176738542	176915048	290	19	1115	2.1044	0.017672
FXR1	3	180630096	180700541	66	4	1115	1.6707	0.047389
DCUN1D1	3	182660153	182703731	23	1	1115	1.9616	0.024906
FAM43A	3	194406622	194409766	9	2	1115	1.6857	0.045931
ACAP2	3	194995465	195163817	398	10	1115	2.1219	0.016925
SMCO1	3	196233750	196242237	11	1	1115	1.7612	0.039099
DLG1	3	196769431	197026171	325	10	1115	1.7108	0.043561
BDH1	3	197236654	197300194	108	9	1115	1.7184	0.042864
GAK	4	843065	926174	269	26	1115	2.0158	0.021912
DGKQ	4	952672	967348	33	6	1115	1.9725	0.024274
SLC26A1	4	972861	987228	18	5	1115	2.2901	0.011007
ADD1	4	2845454	2931803	54	2	1115	1.7976	0.036122
MFSD10	4	2932288	2936586	3	1	1115	1.9049	0.028394
DOK7	4	3465033	3503203	156	16	1115	1.835	0.033255
JAKMIP1	4	6026661	6202318	166	28	1115	1.6501	0.04946
SLC2A9	4	9827848	10041872	780	32	1115	1.786	0.037051
TBC1D1	4	37889606	38140796	473	55	1115	2.1111	0.017381
PHOX2B	4	41746099	41750987	7	1	1115	3.0259	0.0012394
GRXCR1	4	42895283	43032675	325	28	1115	1.836	0.033176
SCFD2	4	53738797	54232242	813	52	1115	1.7416	0.040792
TMPRSS11D	4	68686594	68749716	94	6	1115	2.2713	0.011565
ART3	4	76932333	77033955	278	19	1115	2.4752	0.0066587
NUP54	4	77035812	77069668	217	6	1115	2.6799	0.003682
SOWAHB	4	77816082	77819002	6	2	1115	1.958	0.025112
GRID2	4	93225453	94695707	2141	106	1115	2.3596	0.0091464
EIF4E	4	99799607	99851786	62	4	1115	1.6855	0.045941
CXXC4	4	105389463	105416058	25	3	1115	2.1198	0.017013
PPA2	4	106290234	106395227	207	4	1115	2.8921	0.0019137
CAMK2D	4	114372188	114683669	615	44	1115	1.6858	0.045922
METTL14	4	119606525	119633374	44	4	1115	2.3949	0.0083119
SEC24D	4	119643978	119759838	151	11	1115	2.1017	0.017789
SYNPO2	4	119809996	119982402	475	59	1115	2.3336	0.0098092
NUDT6	4	123813799	123844159	42	3	1115	2.1423	0.016086
SPATA5	4	123844225	124240605	415	5	1115	1.9244	0.027155
LARP1B	4	128982421	129144086	297	9	1115	1.8118	0.035006
GLRA3	4	175545367	175750465	347	30	1115	1.8161	0.034676
C4orf47	4	186347220	186370982	18	2	1115	1.9181	0.027547
CCDC110	4	186366336	186392913	69	10	1115	2.7138	0.0033256
CYP4V2	4	187112565	187134617	77	10	1115	2.3426	0.0095746
MTNR1A	4	187454809	187476537	53	6	1115	1.746	0.040404
C5orf49	5	7830491	7851603	55	7	1115	2.2104	0.013539
TAS2R1	5	9629109	9630463	3	1	1115	1.7542	0.039696
DNAH5	5	13690437	14011841	847	67	1115	1.956	0.025231
TRIO	5	14143817	14510313	325	22	1115	1.6549	0.048973
WDR70	5	37379391	37752774	546	13	1115	1.8857	0.029669
NNT	5	43602791	43705668	173	4	1115	1.8327	0.03342
ISL1	5	50678958	50690564	9	2	1115	2.521	0.0058504
SNX18	5	53813589	53842416	71	6	1115	1.6791	0.046566
DEPDC1B	5	59892739	59995993	106	6	1115	1.6602	0.048435
TAF9	5	68647551	68665840	17	3	1115	1.8696	0.030771
EDIL3	5	83236414	83680685	615	62	1115	1.745	0.040493
LOC101929747	5	96269784	96271855	11	2	1115	2.2175	0.013295
LOC441098	5	99724925	99729362	5	1	1115	1.9066	0.028284
FAM174A	5	99871051	99922440	41	2	1115	1.8943	0.029093
WDR36	5	110427870	110466200	79	7	1115	1.8338	0.033344
IL5	5	131877136	131892555	9	2	1115	1.7626	0.038987
RAD50	5	131892616	131980313	75	2	1115	1.795	0.036323
CATSPER3	5	134303596	134347397	48	8	1115	2.0487	0.020247
CXXC5	5	139028301	139063467	27	2	1115	1.8779	0.030197
PCDHB5	5	140514800	140517704	4	2	1115	1.851	0.032083
PCDHB15	5	140625147	140627802	2	1	1115	1.7821	0.037363
ADRB2	5	148206156	148254628	83	15	1115	1.878	0.030188
MYOZ3	5	150040403	150058930	97	5	1115	2.3224	0.010107
GPX3	5	150399999	150408554	23	3	1115	2.1844	0.014467
TNIP1	5	150409504	150467221	126	15	1115	1.8635	0.031196
ADRA1B	5	159343740	159400017	57	9	1115	1.6737	0.047095
FGF18	5	170846667	170884630	54	8	1115	1.9844	0.023606
C5orf47	5	173416162	173433143	1	1	1115	2.0137	0.02202
CDHR2	5	175969512	176022769	134	8	1115	1.6822	0.046264
TSPAN17	5	176074388	176086059	19	2	1115	2.2344	0.012728
OR2Y1	5	180166123	180167058	1	1	1115	2.2935	0.01091
BTNL3	5	180415845	180433727	6	2	1115	2.2715	0.011559
SERPINB1	6	2832566	2842283	18	2	1115	1.9465	0.0258
SYCP2L	6	10887064	10974542	281	22	1115	1.7338	0.041478
LOC100130357	6	13279527	13297314	74	9	1115	2.0915	0.018241
HIST1H2BK	6	27106072	27114637	4	1	1115	2.35	0.009387
HIST1H4I	6	27106924	27108258	2	1	1115	2.347	0.0094615
ATP6V1G2	6	31512228	31514625	5	3	1115	1.8218	0.034246
NFKBIL1	6	31514628	31526606	41	6	1115	2.1756	0.014791
LTA	6	31539876	31542101	6	2	1115	1.9871	0.023455
NOTCH4	6	32162620	32191844	98	16	1115	1.6744	0.04703
BTNL2	6	32362513	32374900	358	9	1115	2.1205	0.016981
TAF11	6	34845555	34855908	19	4	1115	2.5484	0.0054111
ANKS1A	6	34857038	35085802	376	19	1115	2.2047	0.013738
TCP11	6	35085848	35109187	53	4	1115	1.8018	0.03579
SCUBE3	6	35181824	35220856	28	2	1115	2.6488	0.0040392
ZNF76	6	35226691	35263762	38	1	1115	2.6372	0.0041802
DEF6	6	35265595	35289548	22	1	1115	2.6832	0.0036456
PXT1	6	36358328	36410666	131	5	1115	1.7045	0.044143
KCTD20	6	36410544	36458918	77	4	1115	1.8405	0.032844
STK38	6	36461666	36515256	111	4	1115	1.9661	0.024644
MDGA1	6	37600284	37665766	166	19	1115	2.0944	0.018113
TREM1	6	41242999	41254457	23	3	1115	2.2046	0.013742
TFEB	6	41651716	41703997	104	16	1115	2.8829	0.0019704
PGC	6	41704449	41715139	11	2	1115	2.6805	0.0036761
PRPH2	6	42664333	42690692	85	8	1115	1.8085	0.035263
CRISP1	6	49801970	49844809	12	2	1115	1.7176	0.042936
IL17F	6	52101484	52109298	14	4	1115	2.5537	0.0053287
MCM3	6	52128812	52149679	52	8	1115	2.0886	0.01837
TMEM14A	6	52535884	52551386	44	4	1115	1.6614	0.048315
COL12A1	6	75794042	75915623	168	19	1115	3.2722	0.00053348
COX7A2	6	75947391	75953644	10	2	1115	1.6942	0.045113
TMEM30A	6	75962638	75994632	41	3	1115	2.3714	0.0088599
LCA5	6	80194708	80247147	60	5	1115	1.9507	0.025549
UBE2J1	6	90036344	90062619	29	6	1115	2.3351	0.009769
MAP3K7	6	91223292	91297020	85	5	1115	1.7287	0.041932
GPR63	6	97241998	97285353	61	4	1115	1.6926	0.045262
NDUFAF4	6	97337187	97345767	13	3	1115	2.0434	0.020506
CDC40	6	110501624	110553423	81	5	1115	1.7525	0.039847
NT5DC1	6	116421999	116566853	147	4	1115	1.9367	0.026394
COL10A1	6	116440085	116447296	4	1	1115	2.0171	0.021842
TAAR9	6	132859427	132860475	1	1	1115	2.2092	0.01358
TCF21	6	134210259	134216675	17	3	1115	2.7911	0.0026265
TBPL1	6	134273308	134308638	23	3	1115	2.2319	0.01281
MYB	6	135502453	135540311	41	4	1115	2.5674	0.0051236
AHI1	6	135604670	135818903	110	6	1115	1.7303	0.041785
PERP	6	138409642	138428660	49	7	1115	2.017	0.021847
STXBP5	6	147525494	147711612	142	8	1115	1.7331	0.041539
TAB2	6	149639436	149732747	216	12	1115	2.1426	0.016072
MTRF1L	6	153308400	153323925	35	5	1115	1.765	0.038779
PRKAR1B	7	588834	767313	225	18	1115	2.1167	0.017143
C7orf50	7	1036623	1177911	380	18	1115	2.4785	0.0065973
GPR146	7	1084218	1098905	33	6	1115	2.4928	0.006337
GPER1	7	1126443	1133451	15	3	1115	1.6466	0.04982
ZFAND2A	7	1192543	1199855	32	4	1115	2.085	0.018536
MAD1L1	7	1855428	2272583	1208	28	1115	1.7792	0.037601
AMZ1	7	2719163	2755069	94	13	1115	1.6871	0.045792
GNA12	7	2767739	2883963	195	8	1115	2.2665	0.01171
RBAK	7	5085452	5109119	54	5	1115	1.6683	0.047632
WIPI2	7	5229835	5273486	51	5	1115	2.1425	0.016075
FAM220A	7	6369040	6388590	32	6	1115	1.6982	0.044737
PHF14	7	11013495	11209250	337	13	1115	1.7007	0.044503
HDAC9	7	18126572	19039135	1406	133	1115	3.0931	0.00099045
CREB5	7	28338940	28865511	901	140	1115	2.1077	0.017528
KBTBD2	7	32907778	32931468	43	6	1115	2.5798	0.0049434
FKBP9	7	32997005	33046543	100	10	1115	2.3652	0.0090112
BBS9	7	33169144	33645680	997	52	1115	2.55	0.0053867
TBX20	7	35242042	35293711	87	2	1115	1.8027	0.035719
LOC101060341	7	55813825	55815854	2	1	1115	1.836	0.033177
ZNF138	7	64254766	64314178	208	12	1115	1.9676	0.024557
SBDS	7	66452690	66460588	12	4	1115	1.7327	0.041578
GSAP	7	76940068	77045719	170	14	1115	2.0067	0.02239
STEAP2	7	89841000	89866992	42	4	1115	1.6672	0.047739
HEPACAM2	7	92817899	92855783	35	6	1115	2.379	0.0086794
CCDC132	7	92861653	92990435	103	9	1115	2.0783	0.018841
MUC12	7	100612904	100662230	84	5	1115	2.0068	0.022384
MUC17	7	100663364	100702140	79	6	1115	1.6517	0.049295
NAT16	7	100813774	100823557	33	6	1115	2.4943	0.0063099
SH2B2	7	101928405	101962178	40	8	1115	1.6733	0.04713
DLD	7	107531586	107561643	46	4	1115	1.6534	0.049128
TMEM168	7	112405364	112430768	18	1	1115	2.6289	0.0042826
C7orf60	7	112459202	112579932	55	2	1115	2.4114	0.0079449
CTTNBP2	7	117350702	117513561	94	11	1115	2.0373	0.02081
LRGUK	7	133812105	133948933	400	12	1115	1.7529	0.039806
TMEM178B	7	140774032	141180180	574	61	1115	2.0303	0.021165
PAXIP1	7	154735400	154794682	111	9	1115	2.4054	0.0080764
XKR5	8	6666038	6693166	35	9	1115	2.3566	0.0092226
C8orf58	8	22457114	22461663	13	2	1115	1.9927	0.023149
LOC101929211	8	22460648	22462925	5	2	1115	1.8431	0.03266
CCAR2	8	22462145	22477984	45	4	1115	1.9615	0.024909
BIN3	8	22477931	22526661	116	10	1115	2.1587	0.015437
R3HCC1	8	23145442	23153792	24	2	1115	1.8531	0.031933
EBF2	8	25699246	25902640	348	39	1115	2.1094	0.017454
TRIM35	8	27142404	27168834	33	4	1115	1.691	0.045415
EXTL3	8	28558990	28611207	37	3	1115	1.7809	0.037465
C8orf86	8	38368352	38386180	52	6	1115	2.1868	0.014379
SFRP1	8	41119476	41166990	71	6	1115	3.0326	0.0012121
SLC20A2	8	42273980	42397356	82	7	1115	2.1655	0.015176
SNTG1	8	50822349	51706171	1501	35	1115	2.4726	0.0067063
RB1CC1	8	53535018	53627026	41	4	1115	2.2064	0.013678
ATP6V1H	8	54628103	54756099	111	4	1115	1.9538	0.025362
RAB2A	8	61429469	61536203	175	7	1115	1.8139	0.034848
ASPH	8	62413115	62627199	369	29	1115	1.7139	0.043271
TRIM55	8	67039131	67087720	9	2	1115	2.4756	0.0066513
CRH	8	67088612	67090846	1	1	1115	1.6954	0.045
PI15	8	75736772	75767264	14	1	1115	1.6833	0.046161
WWP1	8	87354965	87480181	126	4	1115	2.1343	0.01641
RMDN1	8	87479627	87526567	77	3	1115	2.2265	0.012992
CPNE3	8	87526656	87573726	72	11	1115	3.0828	0.0010254
TRIQK	8	93895758	93978372	46	6	1115	2.1932	0.014146
FAM92A1	8	94712480	94741481	18	1	1115	1.7287	0.041933
RBM12B	8	94742798	94753268	11	2	1115	1.9782	0.023954
TMEM67	8	94767072	94831462	30	3	1115	1.664	0.048058
ATP6V1C1	8	104033248	104085285	74	10	1115	2.0999	0.01787
CTHRC1	8	104383743	104395233	25	3	1115	1.6667	0.047789
RIMS2	8	104512426	105266656	1197	35	1115	2.4944	0.0063081
EIF3E	8	109213972	109260959	93	2	1115	1.9414	0.026103
KCNV1	8	110979233	110987963	3	1	1115	2.6092	0.004538
MRPL13	8	121408083	121457647	44	3	1115	2.6312	0.0042545
MTBP	8	121457638	121535875	133	3	1115	2.5695	0.0050916
FAM49B	8	130851839	131028897	172	12	1115	2.1216	0.016937
ASAP1	8	131064350	131455906	555	27	1115	2.2135	0.013432
TMEM71	8	133722191	133772914	138	11	1115	1.8961	0.028974
DOCK8	9	214865	465259	533	41	1115	1.9777	0.023982
SPATA6L	9	4553386	4666674	393	41	1115	2.0864	0.01847
BNC2	9	16409501	16870786	848	79	1115	2.0092	0.022257
ADAMTSL1	9	18474079	18910948	1160	130	1115	1.9443	0.025928
FOCAD	9	20658309	20995954	535	26	1115	1.8525	0.031976
RECK	9	36036910	36124452	140	15	1115	3.3466	0.000409
APBA1	9	72042448	72287275	344	18	1115	2.4415	0.0073125
DAPK1	9	90112601	90323566	610	54	1115	2.0001	0.022742
SEMA4D	9	91975706	92112906	307	31	1115	1.9625	0.024853
AUH	9	93976097	94124215	219	12	1115	1.7473	0.040294
BARX1	9	96713909	96717608	10	3	1115	1.7856	0.037079
ANKS6	9	101494291	101558794	79	6	1115	2.4766	0.0066314
ZNF189	9	104161136	104172942	16	3	1115	2.1329	0.016468
ALDOB	9	104182842	104198062	18	2	1115	2.7508	0.0029727
PALM2-AKAP2	9	112542577	112934792	755	92	1115	1.8069	0.035392
ZNF483	9	114287439	114340124	76	9	1115	1.6828	0.046208
SLC31A1	9	115983808	116026772	66	6	1115	1.8425	0.032699
PRPF4	9	116037914	116056079	35	4	1115	1.9696	0.024441
RNF183	9	116059373	116065554	16	3	1115	1.7103	0.043605
WDR31	9	116075502	116102620	32	6	1115	1.6772	0.046752
C9orf43	9	116172924	116191964	1	1	1115	1.8751	0.03039
RGS3	9	116207009	116360023	27	4	1115	2.0752	0.018982
NR6A1	9	127279554	127533589	238	14	1115	1.8264	0.033896
FNBP1	9	132649458	132805473	166	7	1115	2.6951	0.0035184
NTNG2	9	135037334	135118224	143	20	1115	1.9108	0.028017
AK8	9	135600958	135754198	249	18	1115	1.9734	0.024223
C9orf9	9	135754282	135765419	8	2	1115	2.2916	0.010964
ADAMTSL2	9	136397286	136440641	87	5	1115	1.8274	0.033817
C9orf69	9	139006427	139010731	5	2	1115	2.076	0.018946
GPSM1	9	139221932	139254057	44	5	1115	2.9075	0.0018217
DNLZ	9	139256352	139268111	21	2	1115	2.2766	0.011404
CARD9	9	139258408	139268133	15	2	1115	1.9875	0.023433
SNAPC4	9	139270021	139294655	48	3	1115	1.8938	0.029128
INPP5E	9	139323067	139334305	18	2	1115	1.7841	0.037201
SEC16A	9	139334548	139379297	37	1	1115	1.8372	0.033091
C9orf163	9	139377947	139380519	1	1	1115	1.9503	0.02557
AGPAT2	9	139567595	139581911	2	1	1115	2.2958	0.010844
USP6NL	10	11502509	11653679	246	15	1115	1.9317	0.026697
CDNF	10	14861251	14879983	19	4	1115	1.9294	0.026839
HSPA14	10	14880159	14913740	21	4	1115	2.7865	0.0026644
SUV39H2	10	14920782	14946314	23	3	1115	2.8694	0.0020564
DCLRE1C	10	14948870	14996106	49	7	1115	1.7968	0.036182
YME1L1	10	27399040	27443349	118	7	1115	2.164	0.015232
MASTL	10	27443753	27475848	79	5	1115	2.0821	0.018666
WAC	10	28821355	28912041	95	5	1115	1.8854	0.029686
LOC100505502	10	31651728	31653006	1	1	1115	1.6673	0.04773
LRRC18	10	50117528	50147980	29	4	1115	1.8979	0.028854
C10orf128	10	50363890	50396640	49	3	1115	2.1745	0.014833
ASAH2	10	51947000	52008370	54	5	1115	2.2423	0.01247
MTRNR2L5	10	57358750	57360488	4	2	1115	1.8003	0.035907
OIT3	10	74653339	74692787	23	2	1115	1.8942	0.0291
PLA2G12B	10	74694519	74714590	6	1	1115	1.7921	0.036557
PTEN	10	89623195	89728532	45	5	1115	1.7238	0.04237
KIF20B	10	91461264	91534700	211	8	1115	3.145	0.00083033
FFAR4	10	95326422	95349829	42	5	1115	2.1852	0.014437
RBP4	10	95351593	95361101	19	1	1115	2.1789	0.014671
CYP2C18	10	96443251	96495947	139	7	1115	1.7404	0.040892
ACSM6	10	96953957	96988686	78	2	1115	2.3289	0.0099325
TLL2	10	98124363	98273683	324	36	1115	2.3767	0.0087353
TLX1	10	102891061	102897546	11	3	1115	3.0194	0.0012664
XPNPEP1	10	111624524	111683311	70	8	1115	2.3188	0.010204
RBM20	10	112404155	112599227	415	35	1115	2.0207	0.021655
CCDC186	10	115880615	115934364	36	4	1115	2.2709	0.011578
CCDC172	10	118083940	118139541	107	10	1115	1.695	0.045036
WDR11	10	122610687	122669038	166	4	1115	1.6668	0.047779
TACC2	10	123748689	124014057	732	102	1115	2.7801	0.0027168
BTBD16	10	124030811	124097676	181	18	1115	1.6721	0.047256
TEX36	10	127265091	127371735	173	19	1115	3.1996	0.00068806
B4GALNT4	11	369795	382117	10	1	1115	3.0608	0.0011037
PKP3	11	392614	404908	11	1	1115	2.0928	0.018183
DRD4	11	637305	640706	5	1	1115	2.7413	0.0030594
DEAF1	11	644225	695740	130	7	1115	3.2566	0.00056381
TMEM80	11	695591	705028	27	5	1115	2.7128	0.003336
EPS8L2	11	706120	727727	39	9	1115	2.5815	0.0049186
TALDO1	11	747417	765024	15	4	1115	1.8509	0.032091
TH	11	2185159	2193107	7	2	1115	2.0204	0.021669
CARS	11	3022152	3078681	111	6	1115	2.2422	0.012473
OR51E2	11	4701401	4719076	44	4	1115	1.688	0.045707
OR51A4	11	4967389	4968330	3	1	1115	1.9836	0.023649
OR51A2	11	4976002	4976943	1	1	1115	1.9532	0.0254
OR51I2	11	5474638	5475707	4	2	1115	2.2587	0.01195
APBB1	11	6416355	6440644	16	4	1115	2.0062	0.022416
STK33	11	8413417	8615836	336	12	1115	1.9134	0.027846
LYVE1	11	10578712	10590365	6	1	1115	1.8552	0.031782
NELL1	11	20691117	21597232	2249	237	1115	2.4037	0.0081151
FANCF	11	22644079	22647387	6	2	1115	2.2513	0.012184
GAS2	11	22688160	22834547	315	22	1115	1.8289	0.033711
SLC5A12	11	26688566	26743574	123	16	1115	2.4412	0.007319
LIN7C	11	27515965	27528326	16	3	1115	1.7255	0.04222
PAX6	11	31806340	31839509	32	3	1115	3.1008	0.000965
LMO2	11	33880122	33913836	66	14	1115	1.8223	0.034203
SMTNL1	11	57305044	57317747	20	2	1115	1.9117	0.02796
UBE2L6	11	57319128	57335803	33	4	1115	1.7009	0.044479
OR5AN1	11	59131932	59132867	1	1	1115	1.7729	0.03812
OR5A2	11	59189452	59190426	2	1	1115	1.9199	0.027434
OR5A1	11	59210642	59211589	4	1	1115	2.2974	0.010797
OR4D6	11	59224434	59225378	3	1	1115	2.3203	0.010163
FTH1	11	61731757	61735132	2	1	1115	1.9743	0.024176
SCGB1A1	11	62186507	62190678	8	3	1115	1.7636	0.038896
SLC22A6	11	62744069	62752495	11	3	1115	1.7233	0.042418
PLA2G16	11	63341934	63381941	23	3	1115	1.8223	0.034208
PPP2R5B	11	64692143	64701950	5	2	1115	1.7323	0.041614
C11orf85	11	64705702	64739565	37	4	1115	2.0265	0.021355
ARL2	11	64781585	64789657	3	1	1115	1.7041	0.044182
SNX15	11	64794880	64808044	35	3	1115	1.6683	0.047625
CDCA5	11	64833772	64851635	16	3	1115	1.7444	0.040543
ZFPL1	11	64851694	64855874	1	1	1115	2.5779	0.00497
VPS51	11	64863587	64879332	6	2	1115	2.1502	0.01577
ZNHIT2	11	64883875	64885170	1	1	1115	2.3058	0.01056
LOC101927789	11	65222309	65234144	24	3	1115	2.8252	0.0023627
SCYL1	11	65292537	65306182	7	2	1115	2.6848	0.0036284
LTBP3	11	65306030	65325858	12	3	1115	2.2492	0.01225
SSSCA1	11	65336651	65340075	7	2	1115	1.9703	0.024401
C11orf68	11	65684281	65686531	4	1	1115	1.7108	0.043555
DRAP1	11	65686728	65689048	1	1	1115	1.9201	0.02742
TSGA10IP	11	65713115	65727434	12	3	1115	1.8139	0.034845
SART1	11	65729160	65747607	43	5	1115	2.0522	0.020075
EIF1AD	11	65764016	65769637	19	3	1115	2.2888	0.011044
BANF1	11	65769550	65771617	8	3	1115	2.2109	0.013523
CATSPER1	11	65784223	65793988	24	5	1115	2.4199	0.0077631
GAL3ST3	11	65808236	65816651	15	4	1115	2.3887	0.008455
SF3B2	11	65819264	65836382	27	5	1115	1.7158	0.043101
PACS1	11	65837747	66012218	256	14	1115	1.7524	0.039854
NPAS4	11	66188475	66194177	3	1	1115	1.7009	0.044482
RBM4B	11	66432469	66445348	7	2	1115	1.9335	0.02659
KDM2A	11	66886740	67025553	36	3	1115	2.0558	0.019901
ADRBK1	11	67033905	67054029	7	2	1115	2.1478	0.015866
SSH3	11	67070919	67080078	6	2	1115	1.665	0.047958
POLD4	11	67118236	67121067	3	1	1115	1.8537	0.03189
CLCF1	11	67131635	67141648	13	2	1115	1.9203	0.027408
RAD9A	11	67159423	67165883	7	2	1115	1.6695	0.047504
PPP1CA	11	67165652	67169376	2	1	1115	1.6817	0.04631
TBC1D10C	11	67171384	67177561	9	2	1115	1.768	0.038527
CARNS1	11	67183149	67193078	14	3	1115	1.8871	0.029574
PTPRCAP	11	67202981	67205153	2	1	1115	1.7116	0.043487
CHKA	11	67820326	67888858	41	2	1115	1.7852	0.037118
CTTN	11	70244612	70282690	48	2	1115	1.8793	0.030101
INPPL1	11	71934916	71950191	24	5	1115	1.8081	0.035292
KLHL35	11	75133438	75141674	4	2	1115	1.7076	0.04386
C11orf30	11	76155967	76263943	172	17	1115	1.8108	0.035087
ACER3	11	76571917	76734850	355	5	1115	1.7746	0.037985
TMEM126B	11	85339617	85347583	8	2	1115	2.7109	0.0033552
CREBZF	11	85368608	85376182	6	2	1115	1.6909	0.045425
SYTL2	11	85405264	85522197	154	7	1115	1.9496	0.025611
TYR	11	88911040	89028927	256	13	1115	1.9021	0.028579
CEP126	11	101785746	101871793	127	6	1115	1.9287	0.026887
CARD18	11	105008448	105010461	2	1	1115	2.1605	0.015367
EXPH5	11	108376158	108464492	132	14	1115	2.2707	0.011582
ANKK1	11	113258513	113271140	29	3	1115	1.8647	0.031113
CADM1	11	115039933	115375241	357	45	1115	1.9032	0.028507
PHLDB1	11	118477213	118528748	50	5	1115	2.1836	0.014496
TREH	11	118528942	118550381	35	2	1115	1.8451	0.032515
CXCR5	11	118754475	118766980	21	4	1115	1.8142	0.034823
UPK2	11	118827008	118829269	1	1	1115	2.7846	0.00268
C1QTNF5	11	119209644	119217383	8	4	1115	1.9198	0.027444
MFRP	11	119209644	119217383	8	4	1115	1.9198	0.027444
SLC37A2	11	124932963	124960412	77	13	1115	1.7852	0.037116
TMEM218	11	124964266	124981659	46	8	1115	1.6463	0.04985
PATE1	11	125616180	125619743	17	4	1115	1.7773	0.037758
PATE3	11	125658006	125661495	4	2	1115	2.3379	0.0096965
PATE4	11	125703211	125709967	15	3	1115	1.8032	0.035675
DCP1B	12	2055214	2113677	51	4	1115	1.6465	0.049826
PARP11	12	3907410	3982608	191	19	1115	1.6542	0.049042
CD9	12	6309482	6347437	38	5	1115	2.4599	0.0069483
GNB3	12	6949375	6956564	11	3	1115	2.4027	0.0081383
CDCA3	12	6957972	6961128	2	1	1115	2.0795	0.018784
USP5	12	6961285	6975796	17	3	1115	2.3286	0.0099399
GDF3	12	7842381	7848360	16	3	1115	2.5501	0.0053849
KLRC2	12	10583198	10588780	8	1	1115	1.688	0.045702
EMP1	12	13349602	13369708	23	7	1115	1.8706	0.030698
ATF7IP	12	14518566	14655864	113	3	1115	2.4612	0.0069228
PTPRO	12	15475191	15751265	560	40	1115	2.4624	0.0069014
LMNTD1	12	25629016	25801496	483	44	1115	1.8797	0.030074
KIAA1551	12	32112353	32146041	108	14	1115	1.8546	0.031824
CNTN1	12	41086244	41466214	594	34	1115	1.859	0.031516
SLC38A2	12	46751971	46766645	19	3	1115	1.8072	0.035364
KRT7	12	52626954	52642709	33	5	1115	2.259	0.011941
KRT85	12	52753790	52761309	14	3	1115	1.7923	0.036543
KRT1	12	53068520	53074191	9	2	1115	1.7058	0.044022
KRT3	12	53183469	53189892	11	3	1115	2.0218	0.0216
EIF4B	12	53399942	53435993	74	3	1115	1.7558	0.039558
ATF7	12	53901640	54020200	128	8	1115	1.8621	0.031294
SMUG1	12	54574142	54582778	15	2	1115	1.7948	0.03634
HNRNPA1	12	54674480	54680871	2	1	1115	2.0224	0.02157
COPZ1	12	54718874	54745635	22	3	1115	1.7706	0.03831
CDK2	12	56360556	56366573	3	1	1115	1.8315	0.033514
MSRB3	12	65672423	65860687	199	10	1115	3.2104	0.00066272
IRAK3	12	66582978	66648402	65	6	1115	1.8005	0.03589
CAND1	12	67663061	67708388	86	4	1115	2.0198	0.021701
IL26	12	68595129	68619571	31	4	1115	2.4918	0.0063543
MYRFL	12	70274016	70352502	211	14	1115	1.8319	0.033486
MYF6	12	81101408	81103257	2	1	1115	1.8873	0.029559
LUM	12	91497232	91505542	31	2	1115	2.0567	0.019859
CRADD	12	94071121	94289530	395	49	1115	2.0766	0.018918
FGD6	12	95470525	95611240	263	17	1115	1.9425	0.026041
USP44	12	95910336	95945278	47	9	1115	2.9995	0.0013519
SLC5A8	12	101549994	101604016	88	6	1115	2.2032	0.013792
CHPT1	12	102091417	102122852	63	9	1115	1.8875	0.029544
HCFC2	12	104458236	104500302	47	7	1115	2.0277	0.021295
SLC41A2	12	105196331	105352476	392	26	1115	2.3489	0.0094153
C12orf45	12	105380098	105388505	18	4	1115	3.2731	0.00053195
ALDH1L2	12	105413562	105478341	241	24	1115	3.5816	0.00017073
KIAA1033	12	105501492	105562912	114	9	1115	2.9785	0.0014481
APPL2	12	105567075	105630008	142	11	1115	2.66	0.0039075
HRK	12	117298225	117319232	41	7	1115	2.0171	0.021842
HNF1A	12	121415861	121440315	52	5	1115	2.5937	0.004748
C12orf43	12	121440835	121454300	34	6	1115	2.0275	0.021304
OASL	12	121458095	121477045	30	5	1115	2.0194	0.021721
SCARB1	12	125262174	125348519	244	37	1115	2.5254	0.0057777
DHX37	12	125431370	125473667	141	13	1115	1.7397	0.040957
STX2	12	131274145	131323819	94	1	1115	2.7206	0.0032582
LRCOL1	12	133179672	133187229	27	3	1115	1.6508	0.049387
P2RX2	12	133195393	133198972	6	1	1115	2.1054	0.017629
POLE	12	133200344	133264050	147	5	1115	1.8779	0.030197
PXMP2	12	133264192	133281577	23	2	1115	1.8118	0.035005
GJA3	13	20712394	20735524	42	6	1115	1.9349	0.026503
MICU2	13	22066828	22178355	95	1	1115	1.6826	0.046225
SACS	13	23902962	24007867	215	24	1115	1.8749	0.030401
RASL11A	13	27844464	27847828	3	1	1115	1.6803	0.046451
USPL1	13	31191830	31233687	27	1	1115	2.3177	0.010234
KL	13	33590571	33640282	128	11	1115	1.6999	0.044571
NBEA	13	35516424	36246874	815	57	1115	1.6685	0.047611
DCLK1	13	36342789	36705514	754	83	1115	2.34	0.0096428
DNAJC15	13	43597362	43683306	240	14	1115	2.1716	0.014945
SMIM2	13	44717287	44735393	25	6	1115	1.9923	0.023168
COG3	13	46039030	46110833	185	10	1115	2.2673	0.011685
RCBTB1	13	50106082	50159742	252	14	1115	1.8796	0.030081
RAP2A	13	98086475	98120252	14	4	1115	1.6833	0.04616
STK24	13	99102455	99229396	254	18	1115	1.8173	0.034584
TNFSF13B	13	108921875	108960832	42	6	1115	1.8175	0.03457
DCUN1D2	13	114110134	114145024	88	10	1115	1.9181	0.027547
TMCO3	13	114145308	114204544	361	12	1115	2.8143	0.0024444
CDC16	13	115000320	115038150	89	8	1115	1.8721	0.030595
CHAMP1	13	115079965	115092803	26	3	1115	2.3241	0.01006
OR4K14	14	20482420	20483352	1	1	1115	2.177	0.01474
RNASE2	14	21423630	21424594	5	2	1115	1.7885	0.036851
ABHD4	14	23067147	23081265	31	5	1115	3.0292	0.0012259
LRP10	14	23340822	23350789	6	2	1115	1.7718	0.038216
REM2	14	23352374	23356889	3	1	1115	1.8814	0.029958
C14orf93	14	23456110	23479375	22	3	1115	2.4052	0.0080816
NGDN	14	23938898	23947402	17	2	1115	2.6456	0.0040767
DHRS4L2	14	24439083	24475617	53	5	1115	1.8539	0.031874
STRN3	14	31362985	31495607	200	9	1115	1.8519	0.032017
RALGAPA1	14	36007558	36278432	322	16	1115	1.8532	0.031926
NKX2-1	14	36985602	36990894	9	3	1115	2.1104	0.017411
TRAPPC6B	14	39617015	39639634	40	6	1115	2.1309	0.016549
PNN	14	39644387	39652422	13	3	1115	2.0609	0.019657
TRIM9	14	51441979	51562422	272	36	1115	1.81	0.035146
TMX1	14	51706886	51724373	30	4	1115	2.0679	0.019324
SLC35F4	14	58030640	58332592	844	58	1115	2.6759	0.0037269
SLC38A6	14	61447832	61550451	98	5	1115	2.1874	0.014356
GALNT16	14	69726681	69821190	212	24	1115	1.8787	0.030143
HEATR4	14	73945189	74025651	68	12	1115	2.5546	0.0053152
C14orf169	14	73957644	73960105	4	2	1115	2.6611	0.0038947
LTBP2	14	74964886	75079034	222	24	1115	1.7265	0.042131
TMED8	14	77805102	77843396	20	2	1115	1.6932	0.045207
STON2	14	81726994	81902789	318	24	1115	1.9417	0.026085
CATSPERB	14	92046728	92198413	332	36	1115	1.8224	0.034198
SERPINA6	14	94770585	94789688	41	5	1115	2.3625	0.009075
GLRX5	14	96001323	96011055	29	6	1115	1.7765	0.037824
DEGS2	14	100612753	100626012	20	4	1115	2.0151	0.021947
HSP90AA1	14	102547075	102606086	39	3	1115	3.5089	0.00022496
WDR20	14	102606189	102690010	32	2	1115	2.831	0.0023199
MOK	14	102690834	102771537	36	1	1115	3.5158	0.0002192
ADSSL1	14	105190534	105213662	35	2	1115	1.7785	0.037662
AKT1	14	105235686	105262080	11	1	1115	1.8068	0.035399
UBE3A	15	25582394	25684190	51	1	1115	1.6854	0.04596
BUB1B	15	40453210	40513337	55	3	1115	2.138	0.016258
IVD	15	40697686	40728146	51	2	1115	1.6716	0.047302
FAM227B	15	49618822	49913128	646	25	1115	1.9474	0.025744
FGF7	15	49715375	49779523	125	11	1115	1.8565	0.031688
BCL2L10	15	52401490	52404972	11	3	1115	2.737	0.0031005
GNB5	15	52413123	52483565	135	12	1115	2.1534	0.015643
MYO5A	15	52599480	52821247	511	11	1115	1.9944	0.023057
FAM214A	15	52873518	52971569	98	8	1115	2.6876	0.003598
THSD4	15	71407935	72075722	1322	128	1115	1.7456	0.040438
HEXA	15	72635778	72669474	38	3	1115	2.3326	0.0098339
TMEM202	15	72690668	72700708	12	2	1115	2.5133	0.0059804
ARIH1	15	72766667	72878904	66	4	1115	2.4178	0.0078084
NEO1	15	73344056	73597547	313	11	1115	1.7307	0.041749
TBC1D21	15	74165922	74181555	23	3	1115	2.1776	0.014719
SEMA7A	15	74701630	74726299	44	7	1115	2.0378	0.020783
UBL7	15	74738318	74753545	19	2	1115	1.7677	0.038554
ARID3B	15	74833518	74890472	59	3	1115	1.7666	0.038651
CLK3	15	74898327	74922542	21	3	1115	2.1903	0.014253
EDC3	15	74922899	74988386	35	5	1115	2.1092	0.017464
MORF4L1	15	79132903	79190081	183	11	1115	1.832	0.033478
CEMIP	15	81071712	81244112	239	43	1115	2.6189	0.0044106
MRPS11	15	89010684	89021861	6	1	1115	1.6512	0.049345
RLBP1	15	89753098	89764922	20	3	1115	2.4323	0.0075023
LOC101927751	15	101457587	101459437	7	2	1115	1.9609	0.024944
MSLN	16	810765	818865	13	3	1115	2.2	0.013902
SRRM2	16	2802330	2821413	19	3	1115	1.8764	0.030302
TCEB2	16	2821415	2827297	16	1	1115	1.9084	0.028169
ZNF213	16	3185057	3192805	8	2	1115	1.6856	0.045932
MEFV	16	3292028	3306648	39	4	1115	2.006	0.022429
CLUAP1	16	3550945	3589048	26	6	1115	1.6961	0.044934
NUBP1	16	10837643	10863208	37	3	1115	1.9592	0.025045
SNX29	16	12070602	12668146	1727	130	1115	2.302	0.010667
LOC101929304	16	12664049	12668144	34	4	1115	2.5988	0.0046776
MKL2	16	14165178	14360633	186	2	1115	1.8874	0.029553
ITPRIPL2	16	19125254	19132952	10	1	1115	2.2269	0.012976
CRYM	16	21269839	21314404	82	7	1115	1.7806	0.037491
METTL9	16	21608543	21668792	98	5	1115	1.8606	0.031404
POLR3E	16	22308696	22346424	53	2	1115	2.2215	0.013157
CDR2	16	22357257	22385938	12	2	1115	2.2493	0.012246
XPO6	16	28109297	28223281	186	5	1115	2.0112	0.022153
PHKB	16	47495047	47735434	7	1	1115	1.9443	0.025927
ADCY7	16	50278830	50352046	63	6	1115	2.0447	0.020442
NOD2	16	50727507	50766990	40	3	1115	1.973	0.024248
CYLD	16	50775961	50835847	61	5	1115	1.6934	0.045189
MT1E	16	56659557	56661024	2	1	1115	2.9608	0.0015342
CPNE2	16	57126455	57182281	157	24	1115	1.6963	0.044916
CCDC102A	16	57546090	57570477	36	4	1115	2.7733	0.0027742
SETD6	16	58549383	58554431	12	3	1115	1.701	0.044473
CNOT1	16	58553850	58663790	237	8	1115	1.8856	0.029672
CDH8	16	61681169	62070939	514	36	1115	1.9846	0.023593
CTRB2	16	75237994	75241072	3	2	1115	1.9687	0.024496
CTRB1	16	75252884	75258822	9	2	1115	3.1256	0.00088719
NUDT7	16	77756389	77809332	290	25	1115	2.7736	0.0027721
CRISPLD2	16	84853587	84943116	264	31	1115	2.1068	0.017566
CBFA2T3	16	88941263	89043568	127	11	1115	1.9891	0.023345
ACSF3	16	89160217	89222171	259	15	1115	1.8855	0.02968
ABR	17	906758	1090616	322	50	1115	2.4477	0.0071876
SHPK	17	3511556	3539616	50	7	1115	2.2683	0.011655
SPNS3	17	4337219	4391499	92	15	1115	3.9289	4.2674e-05
ARRB2	17	4613789	4624795	8	1	1115	1.7319	0.041648
SLC52A1	17	4935711	4955304	57	7	1115	2.1008	0.017827
ZFP3	17	4981754	4999669	42	8	1115	2.6784	0.0036986
RABEP1	17	5185558	5289132	175	12	1115	2.2767	0.011403
TEKT1	17	6703300	6735077	69	5	1115	1.7476	0.040266
NDEL1	17	8316447	8371495	49	6	1115	1.8128	0.034933
CFAP52	17	9479944	9546776	46	7	1115	2.8929	0.0019085
MYH3	17	10531843	10560626	68	1	1115	3.0471	0.0011552
PMP22	17	15133094	15168674	75	9	1115	1.6542	0.049041
NCOR1	17	15933408	16118874	236	9	1115	1.904	0.028456
PIGL	17	16120509	16230098	131	10	1115	2.5927	0.0047607
CENPV	17	16245831	16256812	13	3	1115	1.9501	0.025581
RAI1	17	17584787	17714767	93	10	1115	2.4241	0.0076742
TMEM11	17	21101263	21117974	23	3	1115	1.7937	0.036431
MAP2K3	17	21187968	21218552	43	4	1115	2.6206	0.0043894
C17orf51	17	21343211	21454941	61	8	1115	1.8865	0.029616
WSB1	17	25621106	25640659	18	1	1115	1.9201	0.027426
SLC13A2	17	26800664	26824799	13	3	1115	1.7512	0.039957
SUZ12	17	30264044	30328057	1	1	1115	1.9976	0.02288
SLFN5	17	33570086	33594768	74	14	1115	1.9177	0.027575
PEX12	17	33901814	33905656	5	2	1115	1.8504	0.03213
SMARCE1	17	38781214	38805658	25	3	1115	2.7135	0.0033286
KRT222	17	38811872	38821416	14	2	1115	2.5767	0.0049876
KRT24	17	38854243	38860002	6	1	1115	3.143	0.00083619
TMEM99	17	38975344	38992526	10	1	1115	2.2639	0.01179
KRT20	17	39032141	39041495	10	2	1115	1.7649	0.038794
NT5C3B	17	39981334	39992523	33	2	1115	1.8537	0.031894
KLHL10	17	39992572	40004599	31	2	1115	1.7591	0.039278
KLHL11	17	40009799	40021629	20	2	1115	1.7107	0.04357
ZNF385C	17	40177594	40205881	18	1	1115	1.7973	0.036145
MPP2	17	41952727	41987079	23	2	1115	1.847	0.03237
HOXB9	17	46698518	46703835	12	2	1115	1.8616	0.031332
LOC101060400	17	46712166	46724875	27	4	1115	1.7535	0.039759
IGF2BP1	17	47074774	47133507	41	3	1115	2.0818	0.018682
NME1-NME2	17	49230897	49249105	31	4	1115	1.8035	0.035656
NME1	17	49230920	49239450	20	2	1115	1.9779	0.02397
CUEDC1	17	55938604	56032684	10	1	1115	2.0679	0.019323
DYNLL2	17	56160780	56167618	3	1	1115	1.6653	0.047922
MKS1	17	56282797	56296966	11	2	1115	2.0797	0.018775
SUPT4H1	17	56422536	56429599	9	2	1115	1.8345	0.033291
DHX40	17	57642886	57685713	29	3	1115	1.7593	0.039263
LOC101928021	17	65254815	65268185	13	1	1115	2.1687	0.015052
KIAA0195	17	73452664	73496533	45	2	1115	1.8745	0.030432
CASKIN2	17	73496341	73511664	21	1	1115	2.1597	0.015399
TSEN54	17	73512609	73520821	6	1	1115	1.7426	0.040704
ENGASE	17	77067565	77084685	27	3	1115	2.0881	0.018393
CBX8	17	77768176	77770915	1	1	1115	1.8808	0.03
FOXK2	17	80477594	80562483	193	12	1115	1.796	0.036249
METTL4	18	2537524	2571489	90	8	1115	2.9533	0.0015719
NDC80	18	2571510	2616634	78	7	1115	1.8972	0.028904
LAMA1	18	6941743	7117813	331	47	1115	1.7236	0.04239
MTCL1	18	8705659	8832776	370	53	1115	2.0913	0.018252
IMPA2	18	11981427	12030885	181	15	1115	2.7265	0.0032006
ZNF519	18	14075989	14132489	53	4	1115	2.0387	0.020739
POTEC	18	14511737	14543599	4	1	1115	1.8674	0.030926
CTAGE1	18	19993564	19997878	1	1	1115	1.7262	0.04216
LAMA3	18	21269562	21535030	354	19	1115	2.5201	0.0058665
CABYR	18	21718920	21741564	32	5	1115	2.1485	0.015838
GAREM	18	29843484	30050447	283	16	1115	1.9271	0.026986
RIT2	18	40323183	40695676	528	43	1115	1.9338	0.026571
SLC14A1	18	43304088	43332485	93	4	1115	1.7916	0.036598
SIGLEC15	18	43405545	43422521	23	4	1115	1.8505	0.032123
ZBTB7C	18	45553043	45935793	661	99	1115	1.7031	0.044271
LMAN1	18	56995055	57026508	25	5	1115	1.7845	0.03717
CD226	18	67530192	67624412	89	7	1115	1.8735	0.030497
SOCS6	18	67956137	67997435	72	5	1115	2.0336	0.020996
CNDP2	18	72163500	72190689	56	3	1115	1.8593	0.031495
ODF3L2	19	463346	474983	9	2	1115	1.6457	0.049917
MUM1	19	1354976	1378430	40	4	1115	2.843	0.0022344
NDUFS7	19	1383526	1395588	26	3	1115	2.1969	0.014013
AP3D1	19	2100987	2151556	118	10	1115	2.1703	0.01499
DOT1L	19	2164148	2232577	122	10	1115	2.0177	0.02181
GNG7	19	2511218	2702746	343	43	1115	1.9379	0.02632
ZNF556	19	2867333	2878515	1	1	1115	1.7442	0.04056
TNFAIP8L1	19	4639527	4655580	33	5	1115	1.7273	0.04206
MYDGF	19	4657557	4670415	46	4	1115	2.0895	0.018331
DPP9	19	4675239	4723855	54	9	1115	2.9191	0.0017554
DPP9-AS1	19	4679294	4685960	7	2	1115	2.7533	0.0029502
ZNRF4	19	5455426	5456867	9	3	1115	2.2317	0.012819
CATSPERD	19	5720688	5778742	53	8	1115	1.7085	0.043767
NDUFA11	19	5891287	5904024	20	2	1115	2.0645	0.019484
VMAC	19	5904852	5910263	12	1	1115	2.2159	0.01335
RANBP3	19	5916150	5978320	29	2	1115	2.4316	0.0075155
ACER1	19	6306510	6333640	45	6	1115	2.4225	0.0077072
CD320	19	8367011	8373439	37	3	1115	2.112	0.017343
NDUFA7	19	8373492	8386452	34	4	1115	2.0762	0.018938
ANGPTL6	19	10203013	10215710	1	1	1115	2.4323	0.007502
PPAN	19	10216899	10221975	6	2	1115	2.2683	0.011654
PPAN-P2RY11	19	10216899	10226065	17	3	1115	2.1716	0.014942
P2RY11	19	10222197	10226065	10	2	1115	1.8904	0.029353
EIF3G	19	10225690	10230599	8	2	1115	2.4486	0.0071703
S1PR2	19	10332109	10341948	14	3	1115	2.6955	0.0035137
ICAM1	19	10380707	10397291	8	2	1115	1.9389	0.026259
ICAM5	19	10400655	10407454	12	2	1115	1.649	0.049579
RFX1	19	14072342	14117134	6	2	1115	1.6576	0.048698
PIK3R2	19	18263988	18281343	18	3	1115	1.8458	0.032459
ELL	19	18553473	18632937	136	5	1115	1.6704	0.047422
GDF1	19	18979361	19006953	43	8	1115	1.7152	0.043151
CERS1	19	18979361	19007396	43	8	1115	1.7152	0.043151
ZNF486	19	20278020	20311299	31	1	1115	1.8667	0.030971
ZNF85	19	21106059	21133503	34	5	1115	1.9781	0.023957
ZNF429	19	21688437	21721079	90	5	1115	1.8186	0.034483
ZNF254	19	24014991	24312770	392	13	1115	1.7985	0.036051
ZNF726	19	24097684	24116769	26	2	1115	1.7415	0.040801
KRTDAP	19	35978226	35981433	5	1	1115	2.6628	0.0038743
DMKN	19	35988119	36004560	37	7	1115	1.7955	0.036288
SBSN	19	36014269	36019253	14	3	1115	2.7909	0.0026285
GAPDHS	19	36024314	36036221	23	5	1115	1.9807	0.02381
NFKBID	19	36378854	36393205	23	1	1115	2.3125	0.010374
HCST	19	36393382	36395173	4	1	1115	2.3292	0.0099248
TYROBP	19	36395303	36399211	8	1	1115	2.224	0.013074
DPF1	19	38701649	38720317	42	7	1115	1.8526	0.03197
SELV	19	40005753	40011326	10	3	1115	1.8328	0.033416
EID2	19	40029446	40030838	4	2	1115	1.8	0.035929
LEUTX	19	40267234	40276775	10	2	1115	1.745	0.040491
SPTBN4	19	40973050	41082365	162	19	1115	2.3335	0.009812
ATP1A3	19	42470628	42498428	7	1	1115	1.6736	0.047106
PSG4	19	43696854	43709926	7	1	1115	1.89	0.029378
PPP1R13L	19	45882892	45909787	19	4	1115	1.8149	0.03477
EML2	19	46112658	46148775	76	11	1115	2.2119	0.013486
FUT2	19	49199228	49209191	9	1	1115	2.4415	0.0073126
CGB2	19	49535130	49536495	1	1	1115	1.7612	0.0391
CGB8	19	49550895	49552368	1	1	1115	1.9476	0.02573
C19orf73	19	49621654	49622397	1	1	1115	2.0078	0.02233
NAPSA	19	50861734	50868931	8	1	1115	1.7576	0.039405
NR1H2	19	50879680	50886285	10	2	1115	1.6622	0.048238
KLK13	19	51559021	51568367	18	3	1115	3.1207	0.00090206
RPS9	19	54704608	54711515	51	2	1115	2.0032	0.022581
LILRA2	19	55084469	55099027	12	2	1115	1.9552	0.025282
LILRA1	19	55105041	55113846	18	2	1115	2.0836	0.0186
GP6	19	55525073	55549632	97	5	1115	2.3971	0.008262
ZNF579	19	56088891	56092211	7	2	1115	1.7346	0.04141
FIZ1	19	56102737	56110893	10	2	1115	2.3122	0.010384
NLRP11	19	56296763	56348128	187	27	1115	2.8217	0.0023888
NLRP8	19	56459198	56499995	149	18	1115	1.8527	0.031964
ZNF749	19	57946693	57957291	10	4	1115	2.9035	0.0018452
DEFB127	20	138111	139804	17	1	1115	1.8936	0.02914
DEFB128	20	168527	170264	3	1	1115	1.9049	0.028399
C20orf96	20	251504	271419	97	9	1115	2.431	0.0075284
TMEM74B	20	1161213	1166077	1	1	1115	2.0116	0.02213
NOP56	20	2633178	2639039	13	3	1115	1.6923	0.045295
C20orf141	20	2795633	2796476	2	1	1115	1.6606	0.048397
DDRGK1	20	3171012	3185295	34	5	1115	3.3454	0.00041078
ATRN	20	3451665	3631769	56	6	1115	2.2913	0.010973
ADRA1D	20	4201278	4229659	60	10	1115	1.8393	0.032938
PRND	20	4702556	4709106	22	7	1115	2.2416	0.012493
RASSF2	20	4760669	4804291	200	26	1115	1.7826	0.037327
PCNA	20	5095599	5107268	1	1	1115	1.9175	0.02759
C20orf196	20	5731043	5844558	208	23	1115	2.7852	0.0026747
PAK7	20	9518037	9819687	642	76	1115	2.6167	0.0044387
MKKS	20	10385428	10414887	80	3	1115	2.2244	0.01306
SNRPB2	20	16710609	16722417	22	4	1115	1.9469	0.025773
NXT1	20	23331373	23335408	14	5	1115	2.0858	0.018496
GZF1	20	23342769	23353683	30	7	1115	1.7988	0.036027
NAPB	20	23355156	23402156	168	15	1115	1.9986	0.022826
CST11	20	23431041	23433482	4	2	1115	1.9304	0.026777
TTLL9	20	30458440	30532770	29	4	1115	2.4975	0.006254
BPIFB6	20	31619454	31631853	18	1	1115	2.2846	0.011169
BPIFB3	20	31643230	31661434	34	3	1115	1.9077	0.028213
BPIFB4	20	31669318	31699557	70	4	1115	1.8716	0.030628
CBFA2T2	20	32077928	32237837	51	4	1115	2.4268	0.0076159
NECAB3	20	32244893	32262264	8	2	1115	2.1475	0.015876
PROCR	20	33759740	33803771	79	5	1115	2.8396	0.0022582
SPAG4	20	34203776	34208967	2	1	1115	1.8684	0.030855
CPNE1	20	34213953	34252878	46	2	1115	1.8851	0.02971
RBM12	20	34236847	34252878	17	2	1115	1.7544	0.039679
NFS1	20	34256610	34287287	19	2	1115	1.7214	0.04259
PHF20	20	34359923	34538292	173	4	1115	1.7176	0.042932
SCAND1	20	34541539	34543281	2	1	1115	2.075	0.018992
MYL9	20	35169887	35178226	1	1	1115	1.8857	0.02967
TGIF2	20	35201876	35222355	5	2	1115	2.7681	0.0028193
TGIF2-C20orf24	20	35202957	35240960	13	3	1115	2.8926	0.0019102
C20orf24	20	35234137	35240960	5	2	1115	2.7941	0.0026024
SLA2	20	35240922	35274619	8	2	1115	2.8899	0.0019268
MYBL2	20	42295659	42345136	93	5	1115	1.6486	0.049619
FAM65C	20	49202645	49308277	147	15	1115	1.8702	0.030728
CASS4	20	54987168	55034396	66	10	1115	2.137	0.016299
EDN3	20	57875499	57901047	17	3	1115	1.6652	0.047935
COL20A1	20	61924538	61962285	16	2	1115	1.9636	0.024788
CXADR	21	18885224	18965897	226	19	1115	1.7069	0.043922
C21orf62	21	34162984	34186053	47	2	1115	2.415	0.0078666
PCP4	21	41239347	41301322	199	35	1115	1.9909	0.023248
UMODL1	21	43483068	43563105	321	42	1115	2.9903	0.0013935
RSPH1	21	43892596	43916417	28	7	1115	1.6466	0.049822
PTTG1IP	21	46269500	46294487	76	11	1115	2.0625	0.019579
ITGB2	21	46305864	46348753	108	19	1115	1.9879	0.023412
MICAL3	22	18270415	18507325	445	36	1115	1.8623	0.03128
SLC2A11	22	24199059	24227738	51	8	1115	1.8643	0.031138
GGT1	22	24979629	25024972	56	3	1115	2.0605	0.019675
CRYBB3	22	25595817	25603326	15	5	1115	2.101	0.017821
TCN2	22	31003070	31023047	64	5	1115	1.6587	0.048587
APOL3	22	36536371	36562225	45	4	1115	2.1361	0.016334
APOL4	22	36585176	36600879	73	5	1115	1.8574	0.031626
KCTD17	22	37447779	37459430	1	1	1115	1.9883	0.02339
SYNGR1	22	39745954	39781593	26	4	1115	1.9127	0.027891
TNRC6B	22	40440046	40731812	246	6	1115	2.1167	0.017144
ST13	22	41220539	41253012	28	3	1115	1.7464	0.040369
XPNPEP3	22	41253085	41328823	19	2	1115	1.7113	0.043509
RBX1	22	41347351	41369019	9	1	1115	1.7775	0.037741
TSPO	22	43547520	43559248	3	1	1115	1.8337	0.033348
TTLL12	22	43562628	43583137	24	4	1115	1.7664	0.038668
TTLL8	22	50466026	50496636	58	7	1115	2.0311	0.021125
HDAC10	22	50683612	50689834	18	4	1115	1.6956	0.044983
MAPK12	22	50691331	50700248	33	5	1115	2.51	0.0060359

## Sheet: Table S1_interaction
GENE	CHR	START	STOP	NSNPS	NPARAM	N	ZSTAT	P
TNFRSF14	1	2487291	2495268	9	1	1115	2.0974	0.017979
MMEL1	1	2522078	2564499	101	1	1115	1.7584	0.039344
CAMTA1	1	6845384	7829766	1761	184	1115	2.2874	0.011086
RERE	1	8412464	8877699	369	11	1115	1.7639	0.038879
CTNNBIP1	1	9908334	9970316	55	3	1115	2.5057	0.0061105
LZIC	1	9982168	10003460	19	2	1115	2.4023	0.0081468
NMNAT1	1	10003486	10045556	47	4	1115	1.9142	0.027799
RBP7	1	10057255	10076078	18	2	1115	2.4098	0.0079796
UBE4B	1	10093041	10241297	110	11	1115	2.2824	0.011234
C1orf127	1	11006530	11042094	83	10	1115	1.7375	0.041153
CELA2A	1	15783223	15798586	38	3	1115	2.1841	0.014476
EMC1	1	19542158	19578053	61	5	1115	1.7873	0.036942
MRTO4	1	19578075	19586622	24	3	1115	1.7174	0.042953
AKR7A3	1	19609057	19615280	11	3	1115	2.4627	0.0068957
AKR7A2	1	19629202	19638640	14	4	1115	2.524	0.0058015
PQLC2	1	19638740	19658925	72	7	1115	1.8326	0.033431
KIF17	1	20990475	21044317	117	26	1115	1.9274	0.026962
USP48	1	22004791	22109688	103	5	1115	2.2218	0.013149
SLC30A2	1	26364513	26373439	15	3	1115	1.7709	0.038285
FAM110D	1	26485511	26489119	6	2	1115	1.9783	0.023946
RPS6KA1	1	26856249	26901520	59	4	1115	2.0757	0.018963
ZBTB8A	1	33004772	33071542	34	5	1115	2.0234	0.021514
HMGB4	1	34326076	34330392	4	2	1115	2.1198	0.017011
TEKT2	1	36549676	36553877	5	1	1115	1.9553	0.025273
BMP8A	1	39957318	39995541	45	4	1115	1.7929	0.036492
GUCA2B	1	42619092	42621495	5	2	1115	2.0036	0.022556
FOXJ3	1	42642210	42801548	192	5	1115	1.8152	0.03475
RIMKLA	1	42846468	42889900	130	6	1115	1.6757	0.046898
PPIH	1	43123706	43142429	20	4	1115	2.4656	0.0068383
YBX1	1	43148060	43168024	16	3	1115	2.0105	0.022188
INADL	1	62208149	62629592	708	67	1115	1.7382	0.041087
SGIP1	1	66999066	67210768	498	23	1115	2.3599	0.0091388
ODF2L	1	86812507	86862025	125	9	1115	2.7518	0.0029631
CLCA2	1	86889769	86922241	96	10	1115	2.0379	0.020778
SH3GLB1	1	87170253	87213867	28	1	1115	2.0006	0.02272
HS2ST1	1	87380335	87575681	3	1	1115	1.9509	0.025533
DNTTIP2	1	94335014	94345474	27	3	1115	2.0355	0.020901
DBT	1	100652478	100715409	2	1	1115	1.6997	0.044598
CDC14A	1	100810598	100985833	260	15	1115	1.7621	0.039028
FAM212B	1	112264686	112298419	71	10	1115	2.4899	0.0063881
DDX20	1	112298190	112310199	16	3	1115	2.2449	0.012386
KCND3	1	112318444	112532147	454	57	1115	2.5845	0.0048765
TRIM33	1	114935399	115053781	12	2	1115	1.8552	0.031782
BCAS2	1	115110178	115124265	9	1	1115	1.8019	0.035777
DENND2C	1	115127155	115212732	48	2	1115	1.9361	0.026425
FAM46C	1	118148604	118171011	67	7	1115	1.9566	0.025196
HMGCS2	1	120290619	120311555	30	4	1115	2.1531	0.015654
SELENBP1	1	151336778	151345210	4	1	1115	1.8628	0.031244
POGZ	1	151375200	151445753	92	5	1115	1.6683	0.047629
TTC24	1	156549519	156556562	5	2	1115	1.9193	0.027473
CD5L	1	157796861	157811634	23	4	1115	1.8092	0.035212
KIRREL	1	157963063	158065846	158	23	1115	1.9407	0.026145
OR6Y1	1	158516918	158517895	2	1	1115	1.6725	0.047216
CD84	1	160510884	160549306	81	9	1115	1.671	0.047362
TADA1	1	166825747	166845654	41	2	1115	1.8033	0.03567
GPA33	1	167022082	167059868	54	6	1115	1.6884	0.045663
ACBD6	1	180257352	180472022	201	5	1115	2.4948	0.0063016
RGSL1	1	182419256	182529732	290	13	1115	1.7935	0.036446
RNASEL	1	182542769	182558420	19	5	1115	2.0074	0.022356
RGS16	1	182567758	182573548	4	2	1115	1.9954	0.022999
PTGS2	1	186640944	186649559	2	1	1115	1.8329	0.033407
GPR25	1	200842083	200843306	2	1	1115	2.0891	0.018349
TNNT2	1	201328136	201346836	47	7	1115	1.648	0.049676
TMEM183A	1	202976520	202993976	19	3	1115	1.7148	0.043194
IL19	1	206972215	207016326	81	10	1115	2.5431	0.0054936
C4BPB	1	207262210	207273338	14	2	1115	2.1596	0.015402
PPP2R5A	1	212458879	212535205	110	9	1115	1.9117	0.02796
C1orf115	1	220863628	220872499	20	4	1115	2.2666	0.011708
ITPKB	1	226819391	226927028	185	19	1115	2.2673	0.011686
WNT3A	1	228194723	228248972	80	10	1115	1.9142	0.027796
ARF1	1	228270361	228286913	17	4	1115	1.9638	0.024779
C1orf35	1	228288428	228293112	1	1	1115	2.0255	0.02141
GJC2	1	228337415	228347527	6	2	1115	1.8144	0.034811
IBA57	1	228353429	228369958	15	3	1115	1.7784	0.037666
OBSCN	1	228395740	228566577	433	27	1115	2.0549	0.019943
AGT	1	230838269	230850336	42	7	1115	1.739	0.041016
PCNXL2	1	233119855	233431459	554	52	1115	1.8001	0.035921
MTR	1	236958581	237067281	230	12	1115	1.6876	0.045746
CHRM3	1	239549876	240078750	826	92	1115	2.1278	0.016675
FMN2	1	240255185	240638491	925	86	1115	1.7204	0.04268
FH	1	241660857	241683085	23	4	1115	2.1395	0.016198
CNST	1	246729639	246831884	168	12	1115	2.364	0.0090389
OR2L2	1	248201474	248202607	1	1	1115	2.1499	0.01578
OR2M4	1	248402231	248403166	1	1	1115	2.3016	0.01068
OR2T33	1	248436154	248437116	1	1	1115	1.9867	0.02348
OR2M7	1	248486932	248487870	5	2	1115	2.1783	0.014693
PGBD2	1	249200395	249215453	5	1	1115	2.38	0.0086554
WDR43	2	29117533	29171080	125	4	1115	1.8999	0.02872
VRK2	2	58273777	58387055	96	13	1115	1.722	0.042538
APLF	2	68694691	68839361	8	1	1115	2.2261	0.013004
ADD2	2	70888334	70995375	244	15	1115	2.5727	0.0050461
TPRKB	2	73955744	73964765	11	1	1115	1.8725	0.030571
DUSP11	2	73989325	74007284	7	1	1115	1.771	0.038277
KRCC1	2	88326724	88355315	37	4	1115	1.7721	0.038186
SLC9A2	2	103236166	103327809	135	15	1115	1.6799	0.04649
ACOXL	2	111490150	111875799	727	54	1115	2.1336	0.016439
CCDC93	2	118673054	118771739	169	8	1115	2.8713	0.002044
INSIG2	2	118846033	118867604	18	4	1115	1.9523	0.025449
TFCP2L1	2	121974163	122042778	105	14	1115	3.1753	0.00074851
TSN	2	122513121	122525429	9	3	1115	2.7621	0.0028717
CYP27C1	2	127941412	127977654	69	7	1115	1.7651	0.03877
FAM168B	2	131805449	131851033	35	2	1115	2.2066	0.013671
PLEKHB2	2	131862420	131907425	29	2	1115	2.2177	0.013287
NXPH2	2	139426727	139537811	135	12	1115	2.032	0.021076
FMNL2	2	153191684	153506348	646	55	1115	1.87	0.030745
UPP2	2	158733213	158992666	401	33	1115	1.9344	0.02653
B3GALT1	2	168346692	168727366	651	80	1115	1.6758	0.046888
PPIG	2	170440850	170497916	142	6	1115	1.7572	0.039444
CCDC173	2	170501935	170550931	131	5	1115	1.7593	0.03926
PHOSPHO2	2	170550946	170558218	8	2	1115	1.8935	0.029144
UBR3	2	170684010	170940641	425	12	1115	2.2356	0.01269
AGPS	2	178257471	178408564	114	2	1115	1.6493	0.049539
GULP1	2	189156396	189460653	243	9	1115	1.8109	0.035075
HECW2	2	197063971	197458416	369	34	1115	2.4575	0.0069951
KIAA2012	2	202937978	203061886	224	19	1115	1.8787	0.030141
CRYGB	2	209007297	209010877	14	2	1115	2.5104	0.0060294
RPE	2	210867289	210889784	11	2	1115	1.6861	0.045887
ACADL	2	211052632	211090215	9	2	1115	1.8117	0.035018
MYL1	2	211154868	211179895	26	1	1115	2.5233	0.0058134
ABCA12	2	215796266	216003151	200	17	1115	1.8624	0.031275
FN1	2	216225177	216300890	112	7	1115	2.1879	0.014339
SGPP2	2	223288771	223427342	166	23	1115	1.7313	0.041697
ACSL3	2	223725732	223808119	58	2	1115	1.9989	0.02281
SCG2	2	224461658	224467217	1	1	1115	1.8193	0.03443
HJURP	2	234745486	234763212	65	9	1115	1.6973	0.044817
UBE2F	2	238875587	238951423	70	8	1115	2.5213	0.0058464
PRR21	2	240981230	240982399	12	1	1115	1.9165	0.027653
GPC1	2	241375115	241407495	52	8	1115	3.7829	7.7521e-05
KIF1A	2	241653181	241759725	168	17	1115	1.8832	0.029836
EDEM1	3	5229359	5261650	29	4	1115	2.6446	0.0040899
TATDN2	3	10290177	10322906	45	3	1115	2.3965	0.008277
ATP2B2	3	10365707	10733131	763	89	1115	2.2343	0.01273
VGLL4	3	11597543	11762220	481	50	1115	1.6754	0.046925
CCDC174	3	14693253	14714166	42	4	1115	1.6813	0.046356
GALNT15	3	16216086	16286033	117	10	1115	2.6002	0.0046578
SUSD5	3	33191537	33260707	204	18	1115	1.9842	0.023616
GORASP1	3	39138090	39149854	23	4	1115	1.9663	0.024631
CX3CR1	3	39304985	39323226	22	4	1115	1.8317	0.0335
CTNNB1	3	41236401	41281939	34	3	1115	2.4502	0.0071397
HIGD1A	3	42824400	42846027	21	3	1115	1.8059	0.035469
ACKR2	3	42850964	42908775	71	4	1115	1.7182	0.042876
FAM198A	3	43020759	43099207	133	9	1115	2.9329	0.0016789
LZTFL1	3	45864808	45957216	82	5	1115	3.1433	0.00083514
CCR9	3	45927996	45944667	20	2	1115	2.8902	0.0019247
CCR3	3	46283872	46308197	60	6	1115	1.817	0.034612
CCR2	3	46395235	46402413	16	3	1115	1.6928	0.045245
LRTM1	3	54952264	55001115	90	8	1115	1.8642	0.031149
TMF1	3	69068978	69101484	47	5	1115	1.9095	0.028098
GPR15	3	98250743	98251994	2	1	1115	1.7166	0.043022
ST3GAL6	3	98451080	98514689	90	6	1115	2.5306	0.0056926
DCBLD2	3	98514814	98620566	116	3	1115	2.2048	0.013733
ABI3BP	3	100468179	100712336	425	37	1115	1.7892	0.036795
ZNF80	3	113953370	113956425	8	2	1115	1.6984	0.044715
ZBTB20	3	114033348	114866132	437	61	1115	1.8402	0.032872
FBXO40	3	121312170	121349139	74	12	1115	3.0892	0.0010036
C3orf56	3	126911974	126917028	7	3	1115	2.1842	0.014476
RAB7A	3	128444975	128533641	96	5	1115	2.4089	0.0080009
ACAD9	3	128598333	128631957	95	6	1115	2.4067	0.0080487
LOC100132731	3	128629002	128664843	111	7	1115	2.3466	0.0094723
KIAA1257	3	128689779	128719915	50	7	1115	2.0867	0.018457
EFCC1	3	128720131	128759585	55	7	1115	2.3898	0.0084292
H1FOO	3	129262057	129270310	19	4	1115	2.0729	0.019089
PLXND1	3	129274056	129325582	128	11	1115	2.2691	0.01163
ESYT3	3	138153415	138197910	41	2	1115	1.9885	0.023378
CEP70	3	138213186	138313187	101	2	1115	2.2709	0.011578
FAIM	3	138327542	138352218	17	1	1115	2.0689	0.019276
PRR23A	3	138722804	138725110	1	1	1115	1.8013	0.03583
NMNAT3	3	139279022	139396885	158	17	1115	2.0864	0.018473
TRPC1	3	142443266	142526730	140	9	1115	1.6595	0.048511
PAQR9	3	142680073	142682818	4	1	1115	1.9078	0.028207
CHST2	3	142838618	142842856	6	2	1115	1.9691	0.024472
GPR149	3	154055461	154147504	141	13	1115	1.821	0.034307
LEKR1	3	156543069	156763918	296	17	1115	2.6943	0.003527
DCUN1D1	3	182660153	182703731	23	1	1115	2.4299	0.0075515
KLHL24	3	183353398	183402307	186	3	1115	1.6593	0.048529
ABCF3	3	183903863	183911795	11	2	1115	1.9405	0.026158
MAGEF1	3	184428155	184429836	3	1	1115	1.8085	0.035261
XXYLT1	3	194789008	194991895	543	40	1115	1.9182	0.027544
ACAP2	3	194995465	195163817	398	10	1115	2.6888	0.0035855
CPLX1	4	778745	819945	128	16	1115	1.908	0.028196
STX18	4	4420695	4543775	155	6	1115	1.6652	0.047935
EVC2	4	5544531	5711275	391	40	1115	1.788	0.036887
MRFAP1	4	6641818	6644472	2	1	1115	1.7037	0.044218
LOC389199	4	7940734	7942023	8	1	1115	1.7697	0.038391
GBA3	4	22694537	22821198	156	15	1115	2.4344	0.0074585
TBC1D1	4	37889606	38140796	473	55	1115	2.1134	0.017285
LIAS	4	39460644	39479273	43	7	1115	2.1901	0.014259
SHISA3	4	42399856	42404504	9	2	1115	1.8348	0.033266
CORIN	4	47596015	47840395	441	23	1115	1.666	0.047858
CXCL5	4	74861359	74864446	1	1	1115	2.1282	0.01666
MTHFD2L	4	74989019	75168816	221	14	1115	2.9224	0.0017368
DMP1	4	88571454	88585513	26	5	1115	2.3406	0.0096269
USP53	4	120133775	120216673	166	10	1115	2.4915	0.0063609
C4orf3	4	120217574	120225600	11	3	1115	2.6736	0.0037526
FABP2	4	120238405	120243316	34	2	1115	2.7433	0.0030411
PDE5A	4	120415550	120549981	263	9	1115	2.4768	0.0066282
INTU	4	128554087	128637934	90	6	1115	1.8669	0.030955
SLC25A31	4	128651555	128695447	42	4	1115	1.7244	0.042313
LARP1B	4	128982421	129144086	297	9	1115	2.7685	0.0028162
FBXW7	4	153242410	153456393	70	3	1115	1.6989	0.044674
ASIC5	4	156750881	156787425	34	3	1115	1.8769	0.030269
TKTL2	4	164392245	164395047	2	1	1115	1.7206	0.042664
CCDC110	4	186366336	186392913	69	10	1115	3.8949	4.9118e-05
PDLIM3	4	186421814	186456712	47	2	1115	2.0858	0.0185
F11	4	187187099	187210835	42	7	1115	1.6771	0.046765
MTNR1A	4	187454809	187476537	53	6	1115	1.6723	0.047228
ZDHHC11	5	795720	859088	29	3	1115	1.913	0.027873
TRIP13	5	892764	918164	13	3	1115	1.6729	0.047173
C5orf49	5	7830491	7851603	55	7	1115	2.2331	0.012772
DNAH5	5	13690437	14011841	847	67	1115	1.6608	0.048375
TRIO	5	14143817	14510313	325	22	1115	1.752	0.039888
HCN1	5	45255052	45696220	275	11	1115	1.6561	0.04885
EMB	5	49692026	49737234	55	2	1115	2.2146	0.013395
GZMA	5	54398474	54406080	5	1	1115	1.6577	0.048694
CDC20B	5	54408799	54469005	99	6	1115	1.7194	0.042773
HTR1A	5	63255875	63258119	2	1	1115	2.1146	0.017233
CWC27	5	64064755	64314590	372	13	1115	2.4407	0.00733
SLC30A5	5	68389776	68426899	70	5	1115	2.2776	0.011376
SPZ1	5	79615790	79617661	3	2	1115	1.8844	0.029756
CKMT2	5	80528605	80562217	35	5	1115	1.7946	0.036361
RIOK2	5	96496571	96519005	44	5	1115	2.7302	0.0031648
TSLP	5	110405778	110413722	8	2	1115	2.0937	0.018145
WDR36	5	110427870	110466200	79	7	1115	2.3794	0.0086711
SNX2	5	122110691	122170234	135	8	1115	1.673	0.047167
SNX24	5	122181149	122347317	161	11	1115	1.6861	0.04589
CTXN3	5	126984713	126994322	16	5	1115	1.8446	0.032545
FBN2	5	127593601	127873735	346	22	1115	1.8593	0.031492
IL5	5	131877136	131892555	9	2	1115	1.8349	0.033258
RAD50	5	131892616	131980313	75	2	1115	1.7728	0.038129
MYOZ3	5	150040403	150058930	97	5	1115	1.9514	0.025502
SMIM3	5	150157508	150176298	56	5	1115	1.7231	0.042434
KIF4B	5	154393260	154397685	4	1	1115	1.7937	0.036429
THG1L	5	157158323	157166982	33	6	1115	2.0219	0.021592
LSM11	5	157170755	157183746	21	2	1115	2.2514	0.01218
EBF1	5	158122916	158526788	367	35	1115	2.1399	0.016183
TLX3	5	170736288	170739138	2	1	1115	1.7929	0.036491
SMIM23	5	171212819	171218129	14	3	1115	1.6714	0.04732
UNC5A	5	176237560	176307899	52	4	1115	1.937	0.026376
PROP1	5	177419236	177423243	7	2	1115	2.5255	0.0057772
CANX	5	179125019	179158642	45	4	1115	2.256	0.012035
MAML1	5	179159833	179208035	52	4	1115	2.5096	0.0060433
LTC4S	5	179219263	179223616	3	1	1115	2.6833	0.0036453
MGAT4B	5	179224597	179233952	4	2	1115	1.8682	0.030865
TBC1D9B	5	179289071	179334879	47	4	1115	2.2972	0.010803
BTNL9	5	180467203	180488523	37	3	1115	1.6522	0.049249
SERPINB1	6	2832566	2842283	18	2	1115	2.8825	0.0019727
FAM217A	6	4068593	4079457	25	2	1115	1.8547	0.03182
C6orf201	6	4079440	4131000	94	3	1115	2.0223	0.021573
ECI2	6	4115927	4135831	43	3	1115	2.079	0.018809
SSR1	6	7281283	7313541	125	10	1115	1.8258	0.033942
SNRNP48	6	7590432	7612200	34	5	1115	1.981	0.023794
HIVEP1	6	12012724	12212270	366	36	1115	2.1316	0.016522
LOC100130357	6	13279527	13297314	74	9	1115	2.8367	0.0022794
CDKAL1	6	20534688	21232635	1316	82	1115	1.947	0.025768
HIST1H2AA	6	25726291	25726790	3	1	1115	1.906	0.028326
HIST1H2BA	6	25727137	25727573	4	1	1115	2.2018	0.013839
HIST1H3C	6	26045639	26046097	2	1	1115	1.8039	0.03562
HIST1H2AL	6	27833107	27833576	1	1	1115	1.9965	0.02294
OR2B2	6	27878963	27880174	1	1	1115	1.7569	0.03947
DPCR1	6	30908777	30921998	26	7	1115	1.6943	0.045108
MTCH1	6	36935911	36954327	27	3	1115	1.8794	0.030092
MDGA1	6	37600284	37665766	166	19	1115	1.9318	0.026694
KIF6	6	39302876	39693181	469	24	1115	2.257	0.012003
TFEB	6	41651716	41703997	104	16	1115	3.033	0.0012107
PGC	6	41704449	41715139	11	2	1115	3.2333	0.00061189
GUCA1B	6	42151022	42162694	19	2	1115	2.3811	0.0086296
VEGFA	6	43737946	43754224	34	8	1115	1.6587	0.04859
OPN5	6	47749775	47794117	91	4	1115	2.4582	0.0069824
CRISP2	6	49660071	49681911	31	4	1115	1.7541	0.039709
CRISP3	6	49695089	49712168	26	4	1115	2.3345	0.0097839
MTRNR2L9	6	62284008	62284534	5	2	1115	1.7379	0.041111
COL12A1	6	75794042	75915623	168	19	1115	2.0717	0.019146
DOPEY1	6	83777385	83881069	114	6	1115	1.7752	0.037935
RWDD2A	6	83903032	83908654	9	2	1115	2.6974	0.0034942
MRAP2	6	84732746	84800606	84	5	1115	1.7949	0.036334
UBE2J1	6	90036344	90062619	29	6	1115	1.9689	0.024484
MAP3K7	6	91223292	91297020	85	5	1115	2.1843	0.014468
KLHL32	6	97372496	97588630	473	28	1115	1.6534	0.049125
KIAA0408	6	127759551	127780535	24	2	1115	1.8205	0.034343
IL22RA2	6	137464957	137494785	32	5	1115	2.1447	0.015987
SLC22A2	6	160637794	160679963	86	5	1115	1.8176	0.034563
MAP3K4	6	161412816	161538417	113	7	1115	1.9478	0.025719
CCR6	6	167525295	167554168	71	9	1115	2.1011	0.017815
PRKAR1B	7	588834	767313	225	18	1115	3.0147	0.0012861
DNAAF5	7	766338	826116	201	11	1115	2.0882	0.018388
SUN1	7	855194	914557	202	12	1115	3.0521	0.0011363
GET4	7	916191	936073	44	5	1115	2.5857	0.0048586
MAD1L1	7	1855428	2272583	1208	28	1115	2.9217	0.0017406
FTSJ2	7	2273830	2281840	11	3	1115	1.7934	0.036451
CHST12	7	2443195	2474242	37	3	1115	2.1549	0.015583
GNA12	7	2767739	2883963	195	8	1115	2.6752	0.0037342
FAM220A	7	6369040	6388590	32	6	1115	1.7565	0.039502
IL6	7	22766766	22771621	4	2	1115	2.4606	0.0069358
NEUROD6	7	31377075	31380538	3	1	1115	1.8612	0.03136
BBS9	7	33169144	33645680	997	52	1115	1.9425	0.026037
RALA	7	39663152	39747723	94	8	1115	2.2068	0.013664
SUN3	7	48026745	48068724	64	4	1115	1.7468	0.040334
ZNF117	7	64434830	64451414	62	5	1115	2.2478	0.012296
ERV3-1	7	64450733	64467124	35	4	1115	2.3992	0.0082161
ZNF92	7	64838752	64866049	66	4	1115	1.7828	0.037308
GUSB	7	65425671	65447301	48	7	1115	2.0723	0.019117
CACNA2D1	7	81575760	82073031	1183	99	1115	1.9792	0.023895
C7orf43	7	99752043	99756338	3	2	1115	2.1531	0.015654
ACTL6B	7	100240720	100254084	10	3	1115	1.7614	0.039087
NAT16	7	100813774	100823557	33	6	1115	1.835	0.033253
ARMC10	7	102715174	102740210	14	4	1115	2.1438	0.016026
NAPEPLD	7	102740023	102791081	27	5	1115	2.2392	0.01257
DNAJC2	7	102952921	102985320	17	5	1115	1.7828	0.037313
PSMC2	7	102984852	103009842	8	3	1115	2.0601	0.019693
CTTNBP2	7	117350702	117513561	94	11	1115	2.933	0.0016783
PRRT4	7	127990379	128001739	3	1	1115	1.8065	0.035417
LRGUK	7	133812105	133948933	400	12	1115	1.7173	0.042963
CALD1	7	134464164	134655480	253	22	1115	2.5358	0.0056093
CREB3L2	7	137559725	137686847	175	25	1115	1.9055	0.028361
TMEM176A	7	150497854	150502208	18	3	1115	1.7803	0.037512
XKR5	8	6666038	6693166	35	9	1115	2.3867	0.0084991
CLDN23	8	8559666	8561617	9	1	1115	1.752	0.039888
FGL1	8	17721894	17767874	187	10	1115	1.9187	0.027508
PCM1	8	17780364	17887457	316	18	1115	1.7465	0.040363
ATP6V1B2	8	20054704	20079207	32	6	1115	1.6699	0.047468
BMP1	8	22022653	22069839	66	9	1115	1.7843	0.037186
CHRNA2	8	27317278	27336813	50	5	1115	1.8204	0.03435
NUGGC	8	27879481	27941431	120	17	1115	1.7327	0.041574
SFRP1	8	41119476	41166990	71	6	1115	2.35	0.0093866
NPBWR1	8	53852468	53853454	1	1	1115	1.8431	0.03266
PLAG1	8	57073463	57123859	32	1	1115	2.6373	0.0041778
PENK	8	57353513	57359282	15	4	1115	1.6575	0.048714
NSMAF	8	59496063	59572404	136	11	1115	1.8979	0.028855
ASPH	8	62413115	62627199	369	29	1115	1.7992	0.035996
MTFR1	8	66556888	66622798	102	3	1115	1.7567	0.039481
CPA6	8	68334405	68658620	470	41	1115	2.3174	0.01024
RALYL	8	85095453	85834079	854	41	1115	1.912	0.027936
LRRCC1	8	86019323	86058315	18	1	1115	2.4733	0.0066927
E2F5	8	86089619	86126753	35	2	1115	1.818	0.034528
WWP1	8	87354965	87480181	126	4	1115	3.9107	4.6021e-05
RMDN1	8	87479627	87526567	77	3	1115	3.9291	4.2635e-05
CPNE3	8	87526656	87573726	72	11	1115	4.5504	2.6772e-06
CNBD1	8	87878676	88394955	840	39	1115	2.4005	0.0081858
GRHL2	8	102504668	102681954	492	50	1115	1.7562	0.03953
SAMD12	8	119201694	119634184	834	72	1115	2.2683	0.011654
KLHL38	8	124657743	124666041	37	4	1115	1.9915	0.023214
THEM6	8	143808621	143818350	21	5	1115	2.0719	0.019137
LYPD2	8	143831628	143833952	7	1	1115	2.0559	0.019895
GRINA	8	145064226	145067596	3	1	1115	1.8201	0.034372
SPATA6L	9	4553386	4666674	393	41	1115	1.8783	0.030171
PSIP1	9	15464064	15511003	44	4	1115	2.0764	0.01893
C9orf92	9	16203933	16276311	203	26	1115	2.0397	0.020688
DDX58	9	32455300	32526322	124	10	1115	1.8875	0.029547
DCAF12	9	34086381	34126771	66	4	1115	1.6606	0.048392
RECK	9	36036910	36124452	140	15	1115	2.3085	0.010487
MAMDC2	9	72658435	72841899	364	11	1115	1.7523	0.039863
SMC5	9	72873878	72969789	137	7	1115	2.0428	0.020537
ZFAND5	9	74966341	74980163	16	1	1115	1.8494	0.032198
GKAP1	9	86354336	86444431	150	6	1115	2.0536	0.020007
KIF27	9	86451613	86536428	137	8	1115	2.0977	0.017965
C9orf64	9	86553226	86571665	22	4	1115	1.7565	0.039499
HNRNPK	9	86582998	86595692	12	3	1115	1.7791	0.037611
C9orf47	9	91605778	91611057	6	2	1115	1.8266	0.03388
CKS2	9	91926113	91931618	5	2	1115	2.2715	0.011557
SEMA4D	9	91975706	92112906	307	31	1115	2.9479	0.0015995
CCDC180	9	100069910	100139577	155	10	1115	1.8725	0.030571
ANKS6	9	101494291	101558794	79	6	1115	2.1387	0.016231
ALDOB	9	104182842	104198062	18	2	1115	1.9437	0.025968
GRIN3A	9	104331634	104500862	437	24	1115	1.6617	0.048286
PTPN3	9	112137974	112260593	208	20	1115	2.2862	0.01112
FKBP15	9	115927800	115983641	132	17	1115	1.6581	0.048646
TTLL11	9	124577953	124855885	389	43	1115	2.2631	0.011813
OR1J2	9	125231369	125276376	91	15	1115	2.0558	0.019901
AK8	9	135600958	135754198	249	18	1115	1.9098	0.028077
C9orf9	9	135754282	135765419	8	2	1115	3.0098	0.0013071
C9orf69	9	139006427	139010731	5	2	1115	2.1096	0.017446
LHX3	9	139088096	139096955	14	3	1115	2.2478	0.012294
QSOX2	9	139098179	139137687	56	8	1115	1.8541	0.03186
AGPAT2	9	139567595	139581911	2	1	1115	2.2907	0.010989
LCN6	9	139638469	139642980	5	1	1115	1.6557	0.048894
C9orf142	9	139886870	139888428	1	1	1115	1.8191	0.03445
NMT2	10	15147771	15210703	105	8	1115	2.0183	0.021782
CACNB2	10	18429373	18830688	994	113	1115	2.2217	0.013153
MKX	10	27961803	28034778	150	12	1115	1.9994	0.022783
MTPAP	10	30598730	30638267	64	7	1115	2.7797	0.0027201
ZNF248	10	38065454	38147012	86	6	1115	2.5264	0.0057615
ZNF25	10	38238500	38265584	31	4	1115	2.4246	0.0076626
ZNF33A	10	38299578	38353946	59	5	1115	2.4287	0.0075756
GDF2	10	48413092	48416853	4	2	1115	1.8976	0.028872
VSTM4	10	50222333	50323559	222	8	1115	1.7079	0.043825
FAM170B	10	50339199	50342065	12	2	1115	1.6778	0.046694
C10orf128	10	50363890	50396640	49	3	1115	2.3479	0.0094387
DKK1	10	54074041	54077417	5	2	1115	1.7428	0.040683
MBL2	10	54525140	54532578	33	7	1115	2.6892	0.0035814
MTRNR2L5	10	57358750	57360488	4	2	1115	1.977	0.024018
CHST3	10	73724120	73773322	135	12	1115	1.8864	0.029623
PPIF	10	81107220	81115090	9	1	1115	2.2636	0.011801
FFAR4	10	95326422	95349829	42	5	1115	2.3347	0.0097793
RBP4	10	95351593	95361101	19	1	1115	1.7258	0.042188
CC2D2B	10	97721331	97793496	90	10	1115	2.516	0.0059348
SLIT1	10	98757795	98945683	354	48	1115	1.986	0.023515
CRTAC1	10	99624757	99790585	217	18	1115	2.2856	0.011138
CCDC172	10	118083940	118139541	107	10	1115	2.0118	0.022121
FAM204A	10	120065401	120101839	26	4	1115	1.8543	0.031851
SEC23IP	10	121652085	121704170	131	6	1115	1.7482	0.040211
TEX36	10	127265091	127371735	173	19	1115	2.9333	0.001677
MGMT	10	131265454	131565783	647	31	1115	1.6651	0.047949
ASCL2	11	2289728	2292182	5	1	1115	1.7915	0.036607
STIM1	11	3876933	4114440	469	27	1115	2.0757	0.01896
RRM1	11	4115791	4160116	113	10	1115	1.8742	0.030453
OR51E2	11	4701401	4719076	44	4	1115	1.9337	0.026574
OR51G2	11	4935949	4936893	1	1	1115	1.9259	0.02706
OR52A1	11	5172661	5173599	1	1	1115	2.3628	0.009069
OR56B4	11	6129009	6129968	2	1	1115	1.8959	0.028987
APBB1	11	6416355	6440644	16	4	1115	2.4551	0.0070421
OR2AG2	11	6789238	6790188	3	2	1115	2.2749	0.011455
RIC3	11	8127597	8190590	96	6	1115	1.8374	0.033079
STK33	11	8413417	8615836	336	12	1115	1.9563	0.025216
LUZP2	11	24518516	25104186	1740	114	1115	1.793	0.036487
C11orf49	11	46958240	47185932	149	3	1115	2.1433	0.016046
ARFGAP2	11	47185849	47199054	12	3	1115	1.8026	0.035729
PACSIN3	11	47199073	47208010	8	1	1115	1.712	0.043452
LOC101060256	11	49881567	49896588	61	5	1115	1.6942	0.045113
OR4C12	11	50003009	50004071	2	1	1115	1.9738	0.024201
OR4C46	11	51515282	51516211	6	2	1115	3.058	0.0011143
TRIM48	11	55029658	55038595	4	2	1115	2.0879	0.018405
OR4A16	11	55110677	55111663	2	1	1115	2.0405	0.020649
OR4C15	11	55321783	55322895	4	2	1115	2.8509	0.0021795
OR5AN1	11	59131932	59132867	1	1	1115	1.8672	0.03094
ATG2A	11	64662004	64684722	7	1	1115	1.7567	0.039487
ZFPL1	11	64851694	64855874	1	1	1115	2.1407	0.01615
VPS51	11	64863587	64879332	6	2	1115	1.7559	0.039553
ZNHIT2	11	64883875	64885170	1	1	1115	1.8987	0.0288
SCYL1	11	65292537	65306182	7	2	1115	1.9059	0.028335
DPP3	11	66247484	66277130	48	3	1115	1.768	0.038527
BBS1	11	66278077	66301084	37	3	1115	1.7998	0.035943
ZDHHC24	11	66288854	66313709	42	4	1115	1.8729	0.030541
ACTN3	11	66314312	66330799	32	4	1115	2.162	0.015309
CCS	11	66360630	66373490	7	2	1115	1.976	0.02408
RBM4B	11	66432469	66445348	7	2	1115	1.734	0.041459
SPTBN2	11	66449967	66496716	26	6	1115	2.2682	0.011658
FOLR1	11	71900602	71907367	13	3	1115	2.0899	0.018312
INPPL1	11	71934916	71950191	24	5	1115	1.9144	0.027786
PHOX2A	11	71950121	71955220	3	2	1115	2.2592	0.011935
ACER3	11	76571917	76734850	355	5	1115	2.4006	0.0081838
TMEM126B	11	85339617	85347583	8	2	1115	2.1705	0.014983
MTNR1B	11	92702789	92715948	6	1	1115	1.7218	0.042556
KBTBD3	11	105921825	105948465	16	2	1115	1.8724	0.030578
AASDHPPT	11	105948292	105969419	16	1	1115	1.9258	0.027063
ACAT1	11	107992258	108018895	30	4	1115	1.9585	0.025086
EXPH5	11	108376158	108464492	132	14	1115	2.1514	0.015723
ARHGAP20	11	110447759	110583912	209	11	1115	1.7828	0.037306
ALG9	11	111652919	111742305	63	4	1115	1.8347	0.033277
FDXACB1	11	111744780	111750181	3	1	1115	1.8712	0.030661
C11orf52	11	111789601	111797595	6	1	1115	2.0426	0.020546
DIXDC1	11	111797868	111893374	36	2	1115	1.8663	0.030999
DLAT	11	111895538	111935002	26	1	1115	1.7922	0.036549
PIH1D2	11	111934734	111944895	2	1	1115	1.6834	0.046146
C11orf57	11	111944968	111955874	3	1	1115	2.1303	0.016574
SDHD	11	111957548	111966525	3	1	1115	2.0782	0.018848
TTC12	11	113185251	113244345	65	6	1115	1.7131	0.043344
ANKK1	11	113258513	113271140	29	3	1115	2.0345	0.020951
DRD2	11	113280317	113346413	131	16	1115	1.8653	0.031068
FXYD6-FXYD2	11	117690790	117747746	134	25	1115	2.9083	0.001817
FXYD6	11	117707691	117748201	86	13	1115	2.847	0.0022068
UPK2	11	118827008	118829269	1	1	1115	2.783	0.002693
RPS25	11	118886422	118889057	3	1	1115	1.851	0.032086
C1QTNF5	11	119209644	119217383	8	4	1115	2.7166	0.0032977
MFRP	11	119209644	119217383	8	4	1115	2.7166	0.0032977
PVRL1	11	119508808	119599435	185	19	1115	1.763	0.038948
SCN3B	11	123499895	123525315	51	6	1115	2.3739	0.008801
ROBO3	11	124735305	124751370	17	5	1115	1.859	0.031514
EI24	11	125439298	125454575	11	2	1115	2.005	0.022483
KCNJ5	11	128761313	128791060	91	14	1115	1.8409	0.032821
SPATA19	11	133710517	133715433	17	2	1115	2.1058	0.017609
RAD52	12	1021255	1099774	119	10	1115	1.9789	0.023912
NRIP2	12	2934514	2944372	22	3	1115	1.8715	0.030634
PARP11	12	3907410	3982608	191	19	1115	2.2884	0.011058
ZNF705A	12	8290807	8332642	82	4	1115	1.9558	0.025243
CLEC6A	12	8608591	8630926	1	1	1115	2.1077	0.01753
CD69	12	9905082	9913497	10	2	1115	1.7873	0.036944
TAS2R7	12	10954131	10955226	4	1	1115	1.8403	0.032861
TAS2R9	12	10961693	10962767	2	1	1115	2.5041	0.0061381
PRR4	12	10998448	11002075	7	2	1115	1.8503	0.032138
DUSP16	12	12626216	12715773	147	14	1115	2.1924	0.014174
ATF7IP	12	14518566	14655864	113	3	1115	2.4742	0.0066773
SMCO2	12	27619743	27655118	165	6	1115	2.431	0.0075288
VDR	12	48235320	48298814	82	15	1115	1.6863	0.045864
TMEM106C	12	48357330	48362661	9	3	1115	1.9827	0.023701
SMARCD1	12	50478760	50494494	15	2	1115	1.9432	0.025993
GPD1	12	50497602	50505103	3	1	1115	2.0864	0.018469
KRT8	12	53290971	53343650	100	12	1115	1.733	0.041546
SMUG1	12	54574142	54582778	15	2	1115	2.4	0.0081983
CBX5	12	54624730	54673915	21	2	1115	1.9779	0.023968
HNRNPA1	12	54674480	54680871	2	1	1115	2.723	0.0032346
GTSF1	12	54849736	54867386	2	1	1115	1.7195	0.042766
NCKAP1L	12	54891495	54936899	32	7	1115	1.6881	0.045692
PPP1R1A	12	54969176	54982451	26	5	1115	1.691	0.045414
RASSF3	12	65004293	65091347	175	12	1115	2.1772	0.014733
IL26	12	68595129	68619571	31	4	1115	2.5028	0.0061605
CNOT2	12	70636774	70748773	194	9	1115	1.657	0.048763
LUM	12	91497232	91505542	31	2	1115	2.1657	0.015166
C12orf74	12	93096619	93102325	1	1	1115	1.7408	0.04086
PLEKHG7	12	93115122	93166231	41	2	1115	1.9692	0.024462
EEA1	12	93166285	93323107	95	3	1115	1.8006	0.03588
CRADD	12	94071121	94289530	395	49	1115	2.9396	0.0016429
NEDD1	12	97301001	97347474	86	6	1115	1.9364	0.026408
UHRF1BP1L	12	100422233	100536642	50	1	1115	1.663	0.048155
ACTR6	12	100593865	100618202	4	1	1115	1.6737	0.047093
DEPDC4	12	100597447	100660857	12	1	1115	1.7503	0.040032
CHPT1	12	102091417	102122852	63	9	1115	2.0791	0.018805
SYCP3	12	102122426	102133474	17	3	1115	1.8849	0.029721
GNPTAB	12	102139275	102224645	161	15	1115	2.3108	0.010421
PAH	12	103232104	103311381	183	13	1115	1.7124	0.043412
FOXN4	12	109715783	109747025	45	6	1115	1.723	0.042441
CUX2	12	111471828	111788358	234	26	1115	2.1232	0.01687
FAM109A	12	111798455	111806925	8	2	1115	1.9095	0.028096
CLIP1	12	122755981	122907179	185	11	1115	2.5278	0.0057392
TCTN2	12	124155660	124192950	118	3	1115	1.9066	0.028284
ATP6V0A2	12	124196865	124246302	86	2	1115	2.16	0.015386
DNAH10	12	124246786	124420267	224	13	1115	1.7024	0.044338
SCARB1	12	125262174	125348519	244	37	1115	2.6343	0.0042156
EP400	12	132434465	132565011	62	5	1115	2.0051	0.022477
CDK8	13	26828262	26979375	69	4	1115	1.689	0.045605
URAD	13	28552243	28562774	18	3	1115	1.9673	0.024576
USPL1	13	31191830	31233687	27	1	1115	2.4195	0.0077717
BRCA2	13	32889617	32973809	147	12	1115	2.8975	0.0018806
SOHLH2	13	36742345	36788752	73	12	1115	1.7097	0.043662
TNFSF11	13	43136872	43182149	68	4	1115	1.7152	0.043156
KIAA0226L	13	46916136	46964177	89	6	1115	3.5579	0.0001869
ARL11	13	50202435	50208008	9	3	1115	1.6752	0.046949
DOCK9	13	99445741	99738660	623	26	1115	1.9625	0.024854
SLC10A2	13	103696348	103719196	84	8	1115	1.6492	0.049557
TNFSF13B	13	108921875	108960832	42	6	1115	2.4174	0.0078149
ADPRHL1	13	114076260	114107839	58	10	1115	2.5952	0.0047273
DCUN1D2	13	114110134	114145024	88	10	1115	2.0014	0.022674
TMCO3	13	114145308	114204544	361	12	1115	2.9016	0.0018561
RNASE2	14	21423630	21424594	5	2	1115	2.6663	0.0038351
ARHGEF40	14	21538419	21558407	22	3	1115	1.7895	0.036768
ABHD4	14	23067147	23081265	31	5	1115	1.997	0.022914
C14orf93	14	23456110	23479375	22	3	1115	1.6873	0.045771
DHRS4L1	14	24476218	24520586	14	3	1115	1.9665	0.024619
CTSG	14	25042724	25045466	6	2	1115	1.8765	0.030295
EGLN3	14	34393421	34420284	47	7	1115	2.259	0.011942
SPTSSA	14	34902144	34931468	39	3	1115	1.867	0.030949
MBIP	14	36767764	36789882	2	1	1115	2.4291	0.007568
SFTA3	14	36942493	36982990	30	4	1115	1.9374	0.026351
NKX2-1	14	36985602	36990894	9	3	1115	2.697	0.0034986
CLEC14A	14	38723205	38725575	2	1	1115	1.7375	0.041149
KLHL28	14	45393527	45431179	43	2	1115	1.9079	0.0282
FAM179B	14	45431416	45543634	112	2	1115	1.8409	0.032818
PRPF39	14	45553302	45584804	28	1	1115	2.3801	0.0086529
FKBP3	14	45584802	45603732	11	1	1115	2.3899	0.0084255
FANCM	14	45605136	45670093	53	2	1115	1.7882	0.036875
MIS18BP1	14	45672393	45722714	39	1	1115	1.8885	0.029477
NIN	14	51186481	51297839	139	17	1115	2.1111	0.01738
SLC35F4	14	58030640	58332592	844	58	1115	1.7639	0.038874
GALNT16	14	69726681	69821190	212	24	1115	2.1015	0.017799
HEATR4	14	73945189	74025651	68	12	1115	2.7416	0.0030571
C14orf169	14	73957644	73960105	4	2	1115	2.0141	0.022002
SPATA7	14	88851982	88904804	30	3	1115	1.6906	0.045453
EML5	14	89079241	89259096	201	9	1115	1.6901	0.0455
IFI27L1	14	94547639	94569060	72	3	1115	2.5757	0.005002
AK7	14	96858448	96955764	118	15	1115	1.6627	0.048181
PAPOLA	14	96968713	97033453	62	4	1115	1.9591	0.025051
DEGS2	14	100612753	100626012	20	4	1115	1.6893	0.04558
WDR25	14	100842755	100996640	110	10	1115	1.9506	0.025551
WDR20	14	102606189	102690010	32	2	1115	1.6735	0.047118
EXOC3L4	14	103561044	103576896	28	3	1115	1.7491	0.040135
ADSSL1	14	105190534	105213662	35	2	1115	2.4027	0.0081383
SIVA1	14	105219470	105225996	5	1	1115	1.8426	0.032692
AKT1	14	105235686	105262080	11	1	1115	2.1789	0.01467
AVEN	15	34158428	34331303	343	29	1115	2.3015	0.010681
INAFM2	15	40615733	40618916	6	2	1115	1.9327	0.026635
C15orf52	15	40623653	40633168	8	3	1115	1.6896	0.045557
LTK	15	41795840	41806085	13	3	1115	2.5133	0.0059803
BLOC1S6	15	45879417	45901909	10	2	1115	1.7267	0.042115
CYP19A1	15	51500254	51630795	258	20	1115	1.7391	0.041008
BCL2L10	15	52401490	52404972	11	3	1115	2.2036	0.013777
GNB5	15	52413123	52483565	135	12	1115	2.0652	0.019453
MYO5C	15	52484515	52587995	187	21	1115	1.9424	0.026042
FAM214A	15	52873518	52971569	98	8	1115	1.81	0.035149
WDR72	15	53805938	54055075	698	40	1115	1.8405	0.032849
LDHAL6B	15	59499015	59500787	5	1	1115	2.2789	0.011337
NEO1	15	73344056	73597547	313	11	1115	1.7173	0.042962
ARID3B	15	74833518	74890472	59	3	1115	1.6826	0.046228
CLK3	15	74898327	74922542	21	3	1115	1.867	0.03095
EDC3	15	74922899	74988386	35	5	1115	1.7983	0.036068
WDR61	15	78575575	78591977	32	7	1115	2.0165	0.021874
FAH	15	80445233	80478924	93	10	1115	2.9309	0.0016899
ARNT2	15	80696692	80890278	336	40	1115	2.0687	0.019289
CEMIP	15	81071712	81244112	239	43	1115	1.9848	0.023585
ABHD2	15	89631381	89745591	156	14	1115	1.8094	0.035196
RLBP1	15	89753098	89764922	20	3	1115	2.0419	0.020579
FURIN	15	91411885	91426687	10	2	1115	2.0812	0.01871
FES	15	91427665	91439006	15	2	1115	2.3839	0.0085659
MCTP2	15	94774772	95027181	511	58	1115	1.6696	0.047503
PGPEP1L	15	99511459	99551024	59	6	1115	2.1918	0.014197
ALDH1A3	15	101419897	101456831	57	6	1115	1.8588	0.031527
LOC101927751	15	101457587	101459437	7	2	1115	1.9734	0.024222
LRRK1	15	101459460	101610317	290	18	1115	1.9784	0.02394
RAB11FIP3	16	475649	572485	166	11	1115	2.5334	0.0056489
OR1F1	16	3254247	3255185	2	1	1115	1.9897	0.023313
POLR3E	16	22308696	22346424	53	2	1115	1.7387	0.041047
CDR2	16	22357257	22385938	12	2	1115	1.9936	0.023095
NKD1	16	50582241	50674771	12	1	1115	1.6789	0.046586
MT1E	16	56659557	56661024	2	1	1115	3.0177	0.0012734
MT1A	16	56672578	56673999	8	2	1115	2.196	0.014047
CNOT1	16	58553850	58663790	237	8	1115	1.9982	0.022845
LOC729159	16	60392359	60393667	8	2	1115	1.9305	0.026771
NUDT7	16	77756389	77809332	290	25	1115	1.8463	0.032425
VAT1L	16	77822483	78014001	583	82	1115	2.4889	0.0064078
CLEC3A	16	78056443	78066003	32	4	1115	1.8801	0.03005
SDR42E1	16	82031251	82045093	1	1	1115	1.7505	0.04002
APRT	16	88875877	88878342	3	1	1115	2.4128	0.0079158
ABR	17	906758	1090616	322	50	1115	2.8523	0.0021701
UBE2G1	17	4172512	4269969	95	3	1115	1.7302	0.041795
NLRP1	17	5404719	5487832	176	16	1115	1.7408	0.04086
C17orf100	17	6555059	6556617	4	1	1115	2.3819	0.0086112
FBXO39	17	6679523	6700420	54	5	1115	1.8254	0.033973
POLR2A	17	7387698	7417935	59	5	1115	2.2047	0.013738
MYH3	17	10531843	10560626	68	1	1115	2.2039	0.013766
ADPRM	17	10600927	10616264	38	3	1115	1.8826	0.02988
DNAH9	17	11501748	11873065	689	81	1115	1.7328	0.041564
PIGL	17	16120509	16230098	131	10	1115	2.602	0.0046335
CENPV	17	16245831	16256812	13	3	1115	1.9416	0.026092
DHRS7B	17	21030241	21095285	57	6	1115	1.8341	0.033323
NATD1	17	21142183	21156578	14	1	1115	1.7353	0.041341
WSB1	17	25621106	25640659	18	1	1115	1.8775	0.030223
CCL8	17	32646066	32648421	4	1	1115	1.6482	0.04966
SLFN14	17	33874728	33886783	43	7	1115	2.0268	0.021343
PEX12	17	33901814	33905656	5	2	1115	1.9952	0.023012
AP2B1	17	33913918	34053436	184	10	1115	2.078	0.018855
PIP4K2B	17	36921944	36956218	40	5	1115	1.7968	0.036184
ARL5C	17	37313147	37322414	22	2	1115	2.1863	0.014395
NMT1	17	43138322	43186384	120	11	1115	1.949	0.025649
FMNL1	17	43299192	43324685	33	6	1115	1.9782	0.023951
EFCAB13	17	45401327	45518678	354	18	1115	2.1642	0.015224
SKAP1	17	46210802	46507596	370	15	1115	2.1844	0.014467
HOXB6	17	46673099	46682343	7	2	1115	1.6526	0.049204
HOXB7	17	46684594	46688383	8	2	1115	1.7633	0.038925
HOXB8	17	46689708	46692474	1	1	1115	1.7903	0.0367
HOXB9	17	46698518	46703835	12	2	1115	1.6885	0.045656
NXPH3	17	47653298	47661172	2	1	1115	1.8582	0.031571
DLX3	17	48067369	48072588	17	4	1115	1.6578	0.048677
NME1-NME2	17	49230897	49249105	31	4	1115	1.898	0.028846
NME1	17	49230920	49239450	20	2	1115	1.9165	0.027653
NME2	17	49242796	49249105	4	1	1115	1.7152	0.043158
MBTD1	17	49254786	49337788	96	3	1115	2.4868	0.0064447
UTP18	17	49337897	49375294	47	2	1115	2.6297	0.0042725
DYNLL2	17	56160780	56167618	3	1	1115	2.2258	0.013013
HSF5	17	56497528	56565759	35	4	1115	2.1173	0.017116
MTMR4	17	56566893	56595271	21	3	1115	1.727	0.042084
2020-09-04	17	56597611	56618179	19	2	1115	1.9881	0.023403
TEX14	17	56634038	56769416	150	7	1115	1.789	0.036807
RAD51C	17	56769934	56811703	34	3	1115	1.7924	0.036537
PPM1E	17	56833230	57062540	173	6	1115	1.9405	0.026162
TRIM37	17	57059999	57184266	105	6	1115	2.2103	0.013543
APPBP2	17	58520520	58603580	3	1	1115	2.4098	0.0079801
GH1	17	61994560	61996206	1	1	1115	1.6985	0.04471
ERN1	17	62116502	62207502	49	2	1115	1.8483	0.032281
SLC25A19	17	73269061	73285530	34	2	1115	1.816	0.034684
GRB2	17	73314157	73401790	113	2	1115	1.8387	0.032981
KIAA0195	17	73452664	73496533	45	2	1115	1.7949	0.036335
CASKIN2	17	73496341	73511664	21	1	1115	2.7632	0.0028616
TSEN54	17	73512609	73520821	6	1	1115	2.2539	0.0121
GALK1	17	73754018	73761280	1	1	1115	1.8032	0.03568
H3F3B	17	73772515	73775860	7	2	1115	1.6555	0.048915
UNK	17	73780920	73821886	63	5	1115	2.1089	0.017475
UNC13D	17	73823306	73840798	44	4	1115	1.8689	0.03082
CYGB	17	74523430	74533987	5	2	1115	1.8083	0.035278
BIRC5	17	76210277	76221716	52	5	1115	2.1713	0.014955
TMEM235	17	76227391	76237068	22	5	1115	2.7659	0.0028382
RNF213	17	78234643	78372586	254	27	1115	1.7388	0.041039
FASN	17	80036214	80056106	9	2	1115	2.3348	0.0097758
FOXK2	17	80477594	80562483	193	12	1115	1.8986	0.028808
LPIN2	18	2916992	3013313	121	10	1115	1.6838	0.046111
CHMP1B	18	11851389	11854448	1	1	1115	1.7066	0.04395
IMPA2	18	11981427	12030885	181	15	1115	1.9622	0.02487
GREB1L	18	18822203	19105384	183	6	1115	2.0368	0.020833
ESCO1	18	19109242	19180697	35	2	1115	2.1383	0.016247
SNRPD1	18	19192260	19210208	12	1	1115	2.0804	0.018746
ABHD3	18	19230858	19284766	38	2	1115	2.1985	0.013958
ZNF521	18	22641888	22932214	496	61	1115	2.2077	0.013634
AQP4	18	24432007	24445735	12	2	1115	1.7584	0.039339
GALNT1	18	33207400	33291798	152	4	1115	1.8238	0.034091
SLC14A1	18	43304088	43332485	93	4	1115	1.7533	0.039774
LIPG	18	47087069	47119278	46	7	1115	2.1445	0.015998
ALPK2	18	56148479	56296189	340	42	1115	1.8887	0.029467
MALT1	18	56338618	56417371	161	12	1115	2.0091	0.022263
SERPINB8	18	61637263	61656608	25	4	1115	1.7975	0.036131
CNDP2	18	72163500	72190689	56	3	1115	1.821	0.034305
HCN2	19	589893	617159	23	6	1115	2.0269	0.021334
POLRMT	19	617223	633665	42	5	1115	1.9552	0.025277
MOB3A	19	2071031	2096501	24	5	1115	2.685	0.0036269
ZNF556	19	2867333	2878515	1	1	1115	1.6526	0.04921
CACTIN	19	3610626	3626813	43	4	1115	1.7917	0.036593
ZFR2	19	3804022	3869027	137	13	1115	1.7575	0.03942
MYDGF	19	4657557	4670415	46	4	1115	1.7313	0.041698
ZNRF4	19	5455426	5456867	9	3	1115	2.761	0.0028816
GPR108	19	6729925	6737633	7	2	1115	1.6773	0.046746
TYK2	19	10461204	10491248	14	2	1115	1.6854	0.045957
ZNF844	19	12175546	12188626	10	1	1115	1.7545	0.039673
OR7C1	19	14909943	14946188	58	9	1115	2.3649	0.0090179
OR7A5	19	14937139	14939276	1	1	1115	2.0397	0.02069
CASP14	19	15160291	15169104	24	3	1115	1.9674	0.024569
OR10H2	19	15838834	15839862	3	1	1115	1.7639	0.038878
BABAM1	19	17378200	17390162	11	2	1115	1.8889	0.029453
ZNF486	19	20278020	20311299	31	1	1115	1.9997	0.022769
FFAR2	19	35939185	35942669	3	2	1115	1.6863	0.045866
KRTDAP	19	35978226	35981433	5	1	1115	2.5124	0.0059951
DMKN	19	35988119	36004560	37	7	1115	1.7299	0.041824
NFKBIB	19	39390340	39399534	12	3	1115	2.2498	0.012231
SELV	19	40005753	40011326	10	3	1115	1.8597	0.031465
EID2	19	40029446	40030838	4	2	1115	2.008	0.022324
PRKD2	19	47177573	47220384	61	8	1115	2.1669	0.015122
STRN4	19	47222768	47250251	32	5	1115	2.1492	0.015811
FKRP	19	47249303	47261832	14	4	1115	1.8837	0.029801
SLC1A5	19	47263587	47292280	61	7	1115	2.8622	0.0021036
ARHGAP35	19	47421824	47508334	45	4	1115	1.7151	0.043163
KLK1	19	51322402	51327043	13	2	1115	1.7719	0.038203
FPR1	19	52249023	52255150	7	2	1115	2.2213	0.013165
ZNF628	19	55987699	55995854	19	3	1115	2.0206	0.021659
ZNF417	19	58417142	58427978	24	3	1115	1.8847	0.029734
DEFB129	20	207899	210527	12	2	1115	1.73	0.041813
TMEM74B	20	1161213	1166077	1	1	1115	2.1594	0.01541
NOP56	20	2633178	2639039	13	3	1115	1.6906	0.045455
ADRA1D	20	4201278	4229659	60	10	1115	1.6484	0.049637
PRND	20	4702556	4709106	22	7	1115	2.2246	0.013055
C20orf196	20	5731043	5844558	208	23	1115	2.8779	0.0020016
PAK7	20	9518037	9819687	642	76	1115	2.545	0.0054634
MKKS	20	10385428	10414887	80	3	1115	2.0722	0.019122
PCSK2	20	17206752	17465223	519	43	1115	1.7958	0.036264
RIN2	20	19738254	19983103	622	87	1115	2.8713	0.0020436
NKX2-2	20	21491655	21494664	1	1	1115	1.7735	0.03807
DEFB121	20	29992648	30006314	22	1	1115	1.65	0.049467
TTLL9	20	30458440	30532770	29	4	1115	2.1418	0.016104
PDRG1	20	30532758	30556513	4	1	1115	1.8517	0.032035
C20orf203	20	31219427	31261743	44	4	1115	1.8396	0.032916
BPIFB6	20	31619454	31631853	18	1	1115	1.8823	0.029899
BPIFB4	20	31669318	31699557	70	4	1115	1.7695	0.038407
SNTA1	20	31995763	32031698	37	4	1115	1.7068	0.043925
CBFA2T2	20	32077928	32237837	51	4	1115	2.5145	0.0059598
NECAB3	20	32244893	32262264	8	2	1115	2.182	0.014553
PXMP4	20	32290550	32308136	26	4	1115	1.696	0.044944
SLA2	20	35240922	35274619	8	2	1115	1.6977	0.044783
NDRG3	20	35280169	35374541	21	3	1115	1.7042	0.044172
HNF4A	20	42984441	43061485	146	20	1115	2.2556	0.012048
ADA	20	43248160	43280376	52	7	1115	1.767	0.03861
MMP9	20	44637547	44645200	16	4	1115	2.1599	0.01539
SLC12A5	20	44650329	44688789	37	7	1115	2.2054	0.013713
KCNB1	20	47988505	48099181	192	19	1115	2.2849	0.011161
LINC01272	20	48884023	48896332	19	5	1115	1.7338	0.041477
PTPN1	20	49126858	49201299	70	6	1115	1.9835	0.023657
CXADR	21	18885224	18965897	226	19	1115	1.7893	0.036787
LCA5L	21	40777770	40817676	28	2	1115	2.6552	0.0039631
SH3BGR	21	40817797	40887433	121	5	1115	2.4255	0.0076446
IGSF5	21	41117334	41174023	285	11	1115	1.7227	0.042467
PCP4	21	41239347	41301322	199	35	1115	2.4295	0.0075597
TRPM2	21	45770046	45862964	128	6	1115	1.8119	0.035
LRRC3	21	45875393	45878739	6	2	1115	1.6804	0.046437
KRTAP10-11	21	46066331	46067567	2	1	1115	1.7281	0.041986
ADARB1	21	46494493	46646478	261	13	1115	1.8887	0.029467
GGT1	22	24979629	25024972	56	3	1115	1.6932	0.045209
ADRBK2	22	25960861	26125259	85	4	1115	1.8391	0.032952
HORMAD2	22	30476453	30573064	130	12	1115	1.7115	0.043492
TOM1	22	35695268	35743987	96	9	1115	1.8907	0.029331
MB	22	36002811	36019401	33	3	1115	1.834	0.03333
APOL3	22	36536371	36562225	45	4	1115	2.6569	0.0039429
PDXP	22	38054737	38062939	15	2	1115	1.9107	0.028024
LGALS1	22	38071613	38075809	4	1	1115	1.8123	0.034967
C22orf23	22	38339057	38349676	3	1	1115	1.9182	0.027542
POLR2F	22	38349674	38368463	17	2	1115	2.3262	0.010004
SOX10	22	38368319	38380556	7	1	1115	2.5916	0.0047763
SYNGR1	22	39745954	39781593	26	4	1115	3.4338	0.00029764
EP300	22	41488614	41576081	122	8	1115	1.7764	0.037833
PACSIN2	22	43265772	43411184	321	13	1115	1.8301	0.03362
PPARA	22	46546458	46639653	57	10	1115	2.2259	0.013009
TTLL8	22	50466026	50496636	58	7	1115	1.6683	0.047631
MAPK12	22	50691331	50700248	33	5	1115	1.6726	0.047207
MAPK11	22	50702142	50708779	8	3	1115	1.864	0.03116
MAPK8IP2	22	51039131	51049979	19	4	1115	2.0469	0.020333

## Sheet: Table S2_expression association
SNP	Feature	Type	beta	pvalue	FDR	bonf	snpRsNum	Coordinates	Symbol	EnsemblID	Class	WhichTx	NumTxGene	chr	pos	Ref	Counted	numImp	GDB_URL
rs10102229:87557789:C:T	chr8:87484709-87487048(*)	Junction	1.775	1.345e-95	1.049e-90	6.104e-88	rs10102229	chr8:87484709-87487048(*)	RMDN1	ENSG00000176623	InEns	["ENST00000519639","ENST00000523911"]	19	chr8	87557789	T	C	3
rs10102229:87557789:C:T	chr8:87480937-87482446(*)	Junction	0.8812	2.38e-37	1.348e-33	1.081e-29	rs10102229	chr8:87480937-87482446(*)	RMDN1	ENSG00000176623	InEns	["ENST00000517710"]	19	chr8	87557789	T	C	3
rs10102229:87557789:C:T	e545186	Exon	0.2202	1.464e-33	3.455e-30	9.576e-26	rs10102229	chr8:87480486-87480936(-)	RMDN1	ENSG00000176623	InEns	["ENST00000517710"]	19	chr8	87557789	T	C	3
rs10102229:87557789:C:T	ENSG00000176623	Gene	0.0903	5.817e-25	4.417e-22	3.459e-18	rs10102229	chr8:87480486-87526586(-)	RMDN1	ENSG00000176623	InEns	["ENST00000517710","ENST00000519247","ENST00000519789","ENST00000519639","ENST00000406452","ENST00000523911","ENST00000519966","ENST00000517404","ENST00000430676","ENST00000517821","ENST00000520719","ENST00000522942","ENST00000518390","ENST00000519145","ENST00000524172","ENST00000522804","ENST00000523370","ENST00000521045","ENST00000518772"]	19	chr8	87557789	T	C	3
rs10102229:87557789:C:T	chr8:87482640-87487048(*)	Junction	0.839	1.521e-24	3.661e-21	6.905e-17	rs10102229	chr8:87482640-87487048(*)	RMDN1	ENSG00000176623	InEns	["ENST00000517710","ENST00000519247"]	19	chr8	87557789	T	C	3
rs10102229:87557789:C:T	e545192	Exon	0.1616	1.124e-21	1.166e-18	7.349e-14	rs10102229	chr8:87498713-87498872(-)	RMDN1	ENSG00000176623	InEns	["ENST00000519789","ENST00000406452","ENST00000523911","ENST00000519966","ENST00000430676","ENST00000518390","ENST00000524172","ENST00000522804"]	19	chr8	87557789	T	C	3
rs10102229:87557789:C:T	TCONS_00651521	Transcript	0.1541	4.116e-21	1.486e-17	1.187e-13	rs10102229	chr8:87480486-87521009(-)	RMDN1	ENSG00000176623	ExonSkip	["ENST00000406452"]	19	chr8	87557789	T	C	3
rs10102229:87557789:C:T	er172122	ER	0.1046	4.825e-21	4.61e-18	1.882e-13	rs10102229	chr8:87483414-87489027(*)	WWP1	ENSG00000176623	AltStartEnd	[]	19	chr8	87557789	T	C	3
rs10102229:87557789:C:T	e545339	Exon	0.1962	6.1e-21	5.918e-18	3.99e-13	rs10102229	chr8:87537105-87537225(+)	CPNE3	ENSG00000085719	InEns	["ENST00000523001"]	14	chr8	87557789	T	C	3
rs10102229:87557789:C:T	TCONS_00651511	Transcript	0.05746	5.207e-20	1.714e-16	1.501e-12	rs10102229	chr8:87480486-87491240(-)	RMDN1	ENSG00000176623	InEns	["ENST00000517710"]	19	chr8	87557789	T	C	3
rs10102229:87557789:C:T	e545234	Exon	0.1371	1.762e-19	1.496e-16	1.152e-11	rs10102229	chr8:87487049-87487279(-)	RMDN1	ENSG00000176623	InEns	["ENST00000517404"]	19	chr8	87557789	T	C	3
rs10102229:87557789:C:T	e545189	Exon	0.1988	2.41e-19	2.02e-16	1.576e-11	rs10102229	chr8:87480497-87480652(-)	RMDN1	ENSG00000176623	InEns	["ENST00000519247"]	19	chr8	87557789	T	C	3
rs10102229:87557789:C:T	e545184	Exon	0.1421	1.968e-18	1.516e-15	1.287e-10	rs10102229	chr8:87487049-87487182(-)	RMDN1	ENSG00000176623	InEns	["ENST00000517710","ENST00000519639","ENST00000406452","ENST00000430676","ENST00000517821","ENST00000522942"]	19	chr8	87557789	T	C	3
rs10102229:87557789:C:T	e545206	Exon	0.1671	2.101e-18	1.614e-15	1.374e-10	rs10102229	chr8:87519224-87519341(-)	RMDN1	ENSG00000176623	InEns	["ENST00000406452","ENST00000523911","ENST00000519966","ENST00000430676","ENST00000524172","ENST00000522804","ENST00000523370","ENST00000521045","ENST00000518772"]	19	chr8	87557789	T	C	3
rs10102229:87557789:C:T	e545204	Exon	0.1632	2.683e-18	2.041e-15	1.755e-10	rs10102229	chr8:87484578-87484708(-)	RMDN1	ENSG00000176623	InEns	["ENST00000519639"]	19	chr8	87557789	T	C	3
rs10102229:87557789:C:T	e545224	Exon	0.1636	2.88e-18	2.184e-15	1.884e-10	rs10102229	chr8:87484582-87484708(-)	RMDN1	ENSG00000176623	InEns	["ENST00000523911"]	19	chr8	87557789	T	C	3
rs10102229:87557789:C:T	e545281	Exon	0.1539	3.519e-18	2.647e-15	2.302e-10	rs10102229	chr8:87496920-87497190(-)	RMDN1	ENSG00000176623	InEns	["ENST00000522804"]	19	chr8	87557789	T	C	3
rs10102229:87557789:C:T	e545197	Exon	0.1623	3.601e-18	2.705e-15	2.355e-10	rs10102229	chr8:87484577-87484708(-)	RMDN1	ENSG00000176623	InEns	["ENST00000519789"]	19	chr8	87557789	T	C	3
rs10102229:87557789:C:T	e545290	Exon	0.164	5.116e-18	3.788e-15	3.346e-10	rs10102229	chr8:87498791-87498872(-)	RMDN1	ENSG00000176623	InEns	["ENST00000521045"]	19	chr8	87557789	T	C	3
rs10102229:87557789:C:T	e545286	Exon	0.1622	9.882e-18	7.117e-15	6.463e-10	rs10102229	chr8:87498790-87498872(-)	RMDN1	ENSG00000176623	InEns	["ENST00000523370"]	19	chr8	87557789	T	C	3
rs10102229:87557789:C:T	e545185	Exon	0.2011	1.528e-17	1.08e-14	9.997e-10	rs10102229	chr8:87482447-87482639(-)	RMDN1	ENSG00000176623	InEns	["ENST00000517710","ENST00000519247"]	19	chr8	87557789	T	C	3
rs10102229:87557789:C:T	e545193	Exon	0.1768	2.236e-17	1.555e-14	1.462e-09	rs10102229	chr8:87497101-87497190(-)	RMDN1	ENSG00000176623	InEns	["ENST00000519789","ENST00000519639","ENST00000406452","ENST00000523911","ENST00000520719","ENST00000518390","ENST00000524172"]	19	chr8	87557789	T	C	3
rs10102229:87557789:C:T	e545248	Exon	0.1674	3.685e-17	2.509e-14	2.411e-09	rs10102229	chr8:87498713-87498799(-)	RMDN1	ENSG00000176623	InEns	["ENST00000520719"]	19	chr8	87557789	T	C	3
rs10102229:87557789:C:T	e545191	Exon	0.1656	9.847e-17	6.414e-14	6.441e-09	rs10102229	chr8:87500781-87500868(-)	RMDN1	ENSG00000176623	InEns	["ENST00000519789","ENST00000406452","ENST00000523911","ENST00000519966","ENST00000430676","ENST00000524172","ENST00000522804","ENST00000523370","ENST00000521045"]	19	chr8	87557789	T	C	3
rs10102229:87557789:C:T	e545187	Exon	0.1379	2.328e-16	1.459e-13	1.523e-08	rs10102229	chr8:87487049-87487143(-)	RMDN1	ENSG00000176623	InEns	["ENST00000519247","ENST00000523911","ENST00000519966","ENST00000520719"]	19	chr8	87557789	T	C	3
rs10102229:87557789:C:T	e545190	Exon	0.1666	2.575e-16	1.606e-13	1.684e-08	rs10102229	chr8:87519224-87519306(-)	RMDN1	ENSG00000176623	InEns	["ENST00000519789"]	19	chr8	87557789	T	C	3
rs10102229:87557789:C:T	e545267	Exon	0.1538	4.766e-16	2.89e-13	3.118e-08	rs10102229	chr8:87491054-87491239(-)	RMDN1	ENSG00000176623	InEns	["ENST00000519145"]	19	chr8	87557789	T	C	3
rs10102229:87557789:C:T	TCONS_00651528	Transcript	0.04809	5.108e-16	1.167e-12	1.473e-08	rs10102229	chr8:87480486-87521009(-)	RMDN1	ENSG00000176623	ExonSkip	["ENST00000406452"]	19	chr8	87557789	T	C	3
rs10102229:87557789:C:T	er172156	ER	0.1653	9.382e-16	5.243e-13	3.661e-08	rs10102229	chr8:87498713-87498872(*)	RMDN1	ENSG00000085719	AltStartEnd	[]	14	chr8	87557789	T	C	3
rs10102229:87557789:C:T	e545264	Exon	0.1421	1.014e-15	5.934e-13	6.632e-08	rs10102229	chr8:87490989-87491239(-)	RMDN1	ENSG00000176623	InEns	["ENST00000518390"]	19	chr8	87557789	T	C	3
rs10102229:87557789:C:T	e545255	Exon	0.1695	1.259e-15	7.29e-13	8.232e-08	rs10102229	chr8:87492506-87492563(-)	RMDN1	ENSG00000176623	InEns	["ENST00000522942"]	19	chr8	87557789	T	C	3
rs10102229:87557789:C:T	e545194	Exon	0.1694	1.565e-15	8.968e-13	1.023e-07	rs10102229	chr8:87492506-87492561(-)	RMDN1	ENSG00000176623	InEns	["ENST00000519789","ENST00000519639","ENST00000406452","ENST00000523911","ENST00000519966","ENST00000430676","ENST00000520719","ENST00000518390","ENST00000519145","ENST00000524172"]	19	chr8	87557789	T	C	3
rs10102229:87557789:C:T	e545245	Exon	0.1421	2.437e-15	1.367e-12	1.594e-07	rs10102229	chr8:87489523-87489682(-)	RMDN1	ENSG00000176623	InEns	["ENST00000517821"]	19	chr8	87557789	T	C	3
rs10102229:87557789:C:T	e545183	Exon	0.1634	6.181e-15	3.314e-12	4.043e-07	rs10102229	chr8:87489523-87489553(-)	RMDN1	ENSG00000176623	InEns	["ENST00000517710","ENST00000519789","ENST00000519639","ENST00000406452","ENST00000523911","ENST00000519966","ENST00000430676","ENST00000520719","ENST00000522942"]	19	chr8	87557789	T	C	3
rs10102229:87557789:C:T	er172158	ER	0.1733	6.842e-15	3.468e-12	2.67e-07	rs10102229	chr8:87519224-87519341(*)	RMDN1	ENSG00000085719	AltStartEnd	[]	14	chr8	87557789	T	C	3
rs10102229:87557789:C:T	chr8:87519342-87520720(*)	Junction	0.1966	1.099e-14	1.041e-11	4.991e-07	rs10102229	chr8:87519342-87520720(*)	RMDN1	ENSG00000176623	InEns	["ENST00000406452","ENST00000519966","ENST00000430676","ENST00000522804","ENST00000518772"]	19	chr8	87557789	T	C	3
rs10102229:87557789:C:T	e545291	Exon	0.1461	1.74e-14	8.861e-12	1.138e-06	rs10102229	chr8:87520721-87520848(-)	RMDN1	ENSG00000176623	InEns	["ENST00000518772"]	19	chr8	87557789	T	C	3
rs10102229:87557789:C:T	e545195	Exon	0.1725	6.328e-14	3.015e-11	4.139e-06	rs10102229	chr8:87491152-87491239(-)	RMDN1	ENSG00000176623	InEns	["ENST00000519789","ENST00000519639","ENST00000406452","ENST00000523911","ENST00000519966","ENST00000430676","ENST00000520719","ENST00000522942"]	19	chr8	87557789	T	C	3
rs10102229:87557789:C:T	e545182	Exon	0.1721	6.402e-14	3.048e-11	4.187e-06	rs10102229	chr8:87491152-87491240(-)	RMDN1	ENSG00000176623	InEns	["ENST00000517710"]	19	chr8	87557789	T	C	3
rs10102229:87557789:C:T	chr8:87537226-87540763(*)	Junction	0.4714	1.441e-13	1.199e-10	6.541e-06	rs10102229	chr8:87537226-87540763(*)	CPNE3	ENSG00000085719	InEns	["ENST00000523001"]	14	chr8	87557789	T	C	3
rs10102229:87557789:C:T	chr8:87492562-87497100(*)	Junction	0.1825	1.56e-13	1.294e-10	7.082e-06	rs10102229	chr8:87492562-87497100(*)	RMDN1	ENSG00000176623	InEns	["ENST00000519789","ENST00000519639","ENST00000406452","ENST00000523911","ENST00000520719","ENST00000518390","ENST00000524172"]	19	chr8	87557789	T	C	3
rs10102229:87557789:C:T	e545205	Exon	0.1267	1.633e-13	7.392e-11	1.068e-05	rs10102229	chr8:87520721-87521009(-)	RMDN1	ENSG00000176623	InEns	["ENST00000406452"]	19	chr8	87557789	T	C	3
rs10102229:87557789:C:T	e545198	Exon	0.1777	2.475e-13	1.095e-10	1.619e-05	rs10102229	chr8:87498713-87498744(-)	RMDN1	ENSG00000176623	InEns	["ENST00000519639"]	19	chr8	87557789	T	C	3
rs10102229:87557789:C:T	chr8:87500869-87519223(*)	Junction	0.1815	4.098e-13	3.228e-10	1.86e-05	rs10102229	chr8:87500869-87519223(*)	RMDN1	ENSG00000176623	InEns	["ENST00000519789","ENST00000406452","ENST00000523911","ENST00000519966","ENST00000430676","ENST00000521045"]	19	chr8	87557789	T	C	3
rs10102229:87557789:C:T	e545260	Exon	0.1778	4.169e-13	1.791e-10	2.727e-05	rs10102229	chr8:87500781-87500788(-)	RMDN1	ENSG00000176623	InEns	["ENST00000518390"]	19	chr8	87557789	T	C	3
rs10102229:87557789:C:T	e545276	Exon	0.1325	4.826e-13	2.057e-10	3.157e-05	rs10102229	chr8:87520721-87520913(-)	RMDN1	ENSG00000176623	InEns	["ENST00000522804"]	19	chr8	87557789	T	C	3
rs10102229:87557789:C:T	e545225	Exon	0.1329	4.83e-13	2.059e-10	3.159e-05	rs10102229	chr8:87520721-87520910(-)	RMDN1	ENSG00000176623	InEns	["ENST00000519966"]	19	chr8	87557789	T	C	3
rs10102229:87557789:C:T	chr8:87498873-87500780(*)	Junction	0.1727	4.851e-13	3.784e-10	2.202e-05	rs10102229	chr8:87498873-87500780(*)	RMDN1	ENSG00000176623	InEns	["ENST00000519789","ENST00000406452","ENST00000523911","ENST00000519966","ENST00000430676","ENST00000518390","ENST00000524172","ENST00000522804","ENST00000523370","ENST00000521045"]	19	chr8	87557789	T	C	3
rs10102229:87557789:C:T	e545236	Exon	0.1334	4.92e-13	2.095e-10	3.218e-05	rs10102229	chr8:87520721-87520904(-)	RMDN1	ENSG00000176623	InEns	["ENST00000430676"]	19	chr8	87557789	T	C	3
rs10102229:87557789:C:T	e545214	Exon	0.07318	2.364e-12	9.211e-10	0.0001547	rs10102229	chr8:87484579-87486587(-)	RMDN1	ENSG00000176623	InEns	["ENST00000406452"]	19	chr8	87557789	T	C	3
rs10102229:87557789:C:T	e545275	Exon	0.1831	3.706e-12	1.407e-09	0.0002424	rs10102229	chr8:87491200-87491239(-)	RMDN1	ENSG00000176623	InEns	["ENST00000524172"]	19	chr8	87557789	T	C	3
rs10102229:87557789:C:T	chr8:87487183-87489522(*)	Junction	0.162	5.505e-12	3.753e-09	0.0002499	rs10102229	chr8:87487183-87489522(*)	RMDN1	ENSG00000176623	InEns	["ENST00000517710","ENST00000519639","ENST00000406452","ENST00000430676","ENST00000517821","ENST00000522942"]	19	chr8	87557789	T	C	3
rs10102229:87557789:C:T	er172155	ER	0.1625	8.069e-12	2.814e-09	0.0003148	rs10102229	chr8:87497101-87497190(*)	RMDN1	ENSG00000085719	AltStartEnd	[]	14	chr8	87557789	T	C	3
rs10102229:87557789:C:T	e545265	Exon	0.1771	8.221e-12	2.978e-09	0.0005378	rs10102229	chr8:87498713-87498728(-)	RMDN1	ENSG00000176623	InEns	["ENST00000519145"]	19	chr8	87557789	T	C	3
rs10102229:87557789:C:T	chr8:87491240-87492505(*)	Junction	0.2016	1.246e-11	8.107e-09	0.0005657	rs10102229	chr8:87491240-87492505(*)	RMDN1	ENSG00000176623	InEns	["ENST00000519789","ENST00000519639","ENST00000406452","ENST00000523911","ENST00000519966","ENST00000430676","ENST00000520719","ENST00000522942","ENST00000518390","ENST00000519145","ENST00000524172"]	19	chr8	87557789	T	C	3
rs10102229:87557789:C:T	chr8:87497191-87498712(*)	Junction	0.1829	1.542e-11	9.909e-09	0.0007002	rs10102229	chr8:87497191-87498712(*)	RMDN1	ENSG00000176623	InEns	["ENST00000519789","ENST00000519639","ENST00000406452","ENST00000523911","ENST00000520719","ENST00000518390","ENST00000524172","ENST00000522804"]	19	chr8	87557789	T	C	3
rs10102229:87557789:C:T	er172157	ER	0.1537	3.745e-11	1.192e-08	0.001461	rs10102229	chr8:87500781-87500868(*)	RMDN1	ENSG00000085719	AltStartEnd	[]	14	chr8	87557789	T	C	3
rs10102229:87557789:C:T	er172159	ER	0.146	1.163e-10	3.444e-08	0.004538	rs10102229	chr8:87520721-87520941(*)	RMDN1	ENSG00000085719	AltStartEnd	[]	14	chr8	87557789	T	C	3
rs10102229:87557789:C:T	chr8:87527728-87537104(*)	Junction	0.4201	3.221e-10	1.702e-07	0.01462	rs10102229	chr8:87527728-87537104(*)	CPNE3	ENSG00000085719	InEns	["ENST00000523001"]	14	chr8	87557789	T	C	3
rs10102229:87557789:C:T	TCONS_00651512	Transcript	0.02319	3.77e-10	3.916e-07	0.01087	rs10102229	chr8:87480486-87521009(-)	RMDN1	ENSG00000176623	ExonSkip	["ENST00000406452"]	19	chr8	87557789	T	C	3
rs10102229:87557789:C:T	chr8:87489554-87491151(*)	Junction	0.1923	5.117e-10	2.617e-07	0.02323	rs10102229	chr8:87489554-87491151(*)	RMDN1	ENSG00000176623	InEns	["ENST00000517710","ENST00000519789","ENST00000519639","ENST00000406452","ENST00000523911","ENST00000519966","ENST00000430676","ENST00000520719","ENST00000522942"]	19	chr8	87557789	T	C	3
rs10102229:87557789:C:T	TCONS_00651538	Transcript	0.0312	8.549e-10	8.373e-07	0.02465	rs10102229	chr8:87480486-87526594(-)	RMDN1	ENSG00000176623	ExonSkip	["ENST00000406452"]	19	chr8	87557789	T	C	3
rs10102229:87557789:C:T	er172142	ER	0.1319	1.037e-09	2.653e-07	0.04045	rs10102229	chr8:87490534-87491239(*)	WWP1	ENSG00000176623	AltStartEnd	[]	19	chr8	87557789	T	C	3
rs10102229:87557789:C:T	er172134	ER	0.1633	4.63e-09	1.064e-06	0.1806	rs10102229	chr8:87489523-87490060(*)	WWP1	ENSG00000176623	AltStartEnd	[]	19	chr8	87557789	T	C	3
rs10102229:87557789:C:T	er172151	ER	0.1397	2.029e-08	4.171e-06	0.7915	rs10102229	chr8:87492506-87492811(*)	RMDN1	ENSG00000176623	AltStartEnd	[]	19	chr8	87557789	T	C	3
rs10102229:87557789:C:T	TCONS_00640365	Transcript	0.0618	1.33e-07	8.522e-05	1	rs10102229	chr8:87526638-87579164(+)	CPNE3	ENSG00000085719	ExonSkip	["ENST00000521271"]	14	chr8	87557789	T	C	3
rs10102229:87557789:C:T	er172121	ER	0.053	3.699e-07	5.941e-05	1	rs10102229	chr8:87479023-87483373(*)	WWP1	ENSG00000176623	AltStartEnd	[]	19	chr8	87557789	T	C	3
rs10102229:87557789:C:T	e545259	Exon	0.08867	1.084e-05	0.001216	1	rs10102229	chr8:87486641-87486886(-)	RMDN1	ENSG00000176623	InEns	["ENST00000522942"]	19	chr8	87557789	T	C	3
